# Supplementary material for: Multi-laboratory comparison of three commercially available Zika IgM enzyme-linked immunosorbent assays
Source: J Virol Methods. Author manuscript; Available in PMC 2020 Apr 22. (PMC7176053; doi:10.1016/j.jviromet.2018.06.018)
Supplement: 1 [file NIHMS1577181-supplement-1.xlsx]

## Sheet: Euroimmun IgG
Sample	FC.OD	FC.Extrapolated.RU.ml	FC.Result	PHAC.OD	PHAC.Extrapolated.RU.ml	PHAC.Result	MPIR.OD	MPIR.Extrapolated.RU.ml	MPIR.Result	CDC.Zika.MAC.ELISA.P.N	CDC.DEN.MAC.ELISA.P.N	CDC.Dx.Interp	ZIKV.PRNT	DEN.1.PRNT	DEN.2.PRNT	Probable Prim/sec	Days.PO	FC.Samples	FC.Plate	FC.calibrator.1.OD	FC.calibrator.2.OD	FC.calibrator.3.OD	FC.Positive.control.OD	FC.Negative.control.OD	FC.RU.ml.POS	FC.RU.ml.NEG	PHAC.Plate	PHAC.calibrator.1.OD	PHAC.calibrator.2.OD	PHAC.calibrator.3.OD	PHAC.Positive.control.OD	PHAC.Negative.control.OD	PHAC.RU.ml.POS	PHAC.RU.ml.NEG	MPIR.Plate	MPIR.calibrator.1.OD	MPIR.calibrator.2.OD	MPIR.calibrator.3.OD	MPIR.Positive.control.OD	MPIR.Negative.control.OD	MPIR.RU.ml.POS	MPIR.RU.ml.NEG
1	0.06	1.43299	NEG	0.054	2	Negative	0.03	1.30769	Negative	1.351	0.91	NEG					8	1	1	2.071	0.786	0.0755	1.4935	0.055	119.1	1.5	1	1.392	0.581	0.042	0.824	0.164	74	6.1	RSE0131A	1.549	0.462	0.046	0.932	0.038	97.8289	1.65385
2	0.056	1.33164	NEG	0.055	2	Negative	0.036	1.56731	Negative	8.437	23.1	DEN			40	Prim den 3	18	2	1	2.071	0.786	0.0755	1.4935	0.055	119.1	1.5	1	1.392	0.581	0.042	0.824	0.164	74	6.1	RSE0131A	1.549	0.462	0.046	0.932	0.038	97.8289	1.65385
3	1.412	107.675	POS	0.971	107	Positive	1.092	138.72	Positive	113.4	2.8	FLAVI	>1280	>20	<10		17	3	1	2.071	0.786	0.0755	1.4935	0.055	119.1	1.5	1	1.392	0.581	0.042	0.824	0.164	74	6.1	RSE0134A	1.427	0.443	0.046	0.858	0.038	95.9146	1.63728
4	0.205	5.10666	NEG	0.125	5	Negative	0.16	7.16877	Negative	20.3	1.3	ZIK	640	<10	<10	prim Zika	1	4	1	2.071	0.786	0.0755	1.4935	0.055	119.1	1.5	1	1.392	0.581	0.042	0.824	0.164	74	6.1	RSE0134A	1.427	0.443	0.046	0.858	0.038	95.9146	1.63728
5	0.355	8.90702	NEG	0.228	8	Negative	0.212	9.52645	Negative	11.832	11	DEN		10240	20480	sec den	37	5	1	2.071	0.786	0.0755	1.4935	0.055	119.1	1.5	1	1.392	0.581	0.042	0.824	0.164	74	6.1	RSE0134A	1.427	0.443	0.046	0.858	0.038	95.9146	1.63728
6	0.081	1.96504	NEG	0.055	2	Negative	0.069	3.04282	Negative	1.347	0.82	NEG					21	6	1	2.071	0.786	0.0755	1.4935	0.055	119.1	1.5	1	1.392	0.581	0.042	0.824	0.164	74	6.1	RSE0134A	1.427	0.443	0.046	0.858	0.038	95.9146	1.63728
7	1.804	162.577	POS	1.053	125	Positive	1.223	162.683	Positive	50.5	4.4	ZIK	10240	<10	<10	prim Zika	30	7	1	2.071	0.786	0.0755	1.4935	0.055	119.1	1.5	1	1.392	0.581	0.042	0.824	0.164	74	6.1	RSE0134A	1.427	0.443	0.046	0.858	0.038	95.9146	1.63728
8	0.065	1.55967	NEG	0.142	5	Negative	0.054	2.36272	Negative	1.95	1.2	NEG					12	8	1	2.071	0.786	0.0755	1.4935	0.055	119.1	1.5	1	1.392	0.581	0.042	0.824	0.164	74	6.1	RSE0134A	1.427	0.443	0.046	0.858	0.038	95.9146	1.63728
9	0.032	0.723588	NEG	0.034	2	Negative	0.03	1.27456	Negative	1.304	0.53	NEG					1	9	1	2.071	0.786	0.0755	1.4935	0.055	119.1	1.5	1	1.392	0.581	0.042	0.824	0.164	74	6.1	RSE0134A	1.427	0.443	0.046	0.858	0.038	95.9146	1.63728
10	0.033	0.748923	NEG	0.048	2	Negative	0.025	1.09135	Negative	1	0.54	NEG					8	10	1	2.071	0.786	0.0755	1.4935	0.055	119.1	1.5	1	1.392	0.581	0.042	0.824	0.164	74	6.1	RSE0131A	1.549	0.462	0.046	0.932	0.038	97.8289	1.65385
11	0.042	0.976945	NEG	0.047	2	Negative	0.042	1.82692	Negative	8.964	3	DEN		1280	20	prim den 1	7	11	1	2.071	0.786	0.0755	1.4935	0.055	119.1	1.5	1	1.392	0.581	0.042	0.824	0.164	74	6.1	RSE0131A	1.549	0.462	0.046	0.932	0.038	97.8289	1.65385
12	0.045	1.05295	NEG	0.033	2	Negative	0.031	1.35096	Negative	1.136	1.1	NEG					26	12	1	2.071	0.786	0.0755	1.4935	0.055	119.1	1.5	1	1.392	0.581	0.042	0.824	0.164	74	6.1	RSE0131A	1.549	0.462	0.046	0.932	0.038	97.8289	1.65385
13	0.543	13.6701	NEG	0.287	10	Negative	0.387	16.7548	Borderline	41.7	4.2	ZIK	20480	<10	<10	prim Zika	9	13	1	2.071	0.786	0.0755	1.4935	0.055	119.1	1.5	1	1.392	0.581	0.042	0.824	0.164	74	6.1	RSE0131A	1.549	0.462	0.046	0.932	0.038	97.8289	1.65385
14	0.111	2.72511	NEG	0.056	2	Negative	0.06	2.60577	Negative	1.104	1.2	NEG					10	14	1	2.071	0.786	0.0755	1.4935	0.055	119.1	1.5	1	1.392	0.581	0.042	0.824	0.164	74	6.1	RSE0131A	1.549	0.462	0.046	0.932	0.038	97.8289	1.65385
15	0.075	1.81302	NEG	0.067	3	Negative	0.058	2.51923	Negative	1.6	0.68	NEG					14	15	1	2.071	0.786	0.0755	1.4935	0.055	119.1	1.5	1	1.392	0.581	0.042	0.824	0.164	74	6.1	RSE0131A	1.549	0.462	0.046	0.932	0.038	97.8289	1.65385
16	1.396	105.434	POS	0.912	94	Positive	1.218	145.189	Positive	23.5	4	ZIK	20480	<10	<10	prim Zika	13	16	1	2.071	0.786	0.0755	1.4935	0.055	119.1	1.5	1	1.392	0.581	0.042	0.824	0.164	74	6.1	RSE0131A	1.549	0.462	0.046	0.932	0.038	97.8289	1.65385
17	0.118	2.90246	NEG	0.104	4	Negative	0.099	4.29327	Negative	59.8	2.3	ZIK	5120	<10	<10	prim Zika	7	17	1	2.071	0.786	0.0755	1.4935	0.055	119.1	1.5	1	1.392	0.581	0.042	0.824	0.164	74	6.1	RSE0131A	1.549	0.462	0.046	0.932	0.038	97.8289	1.65385
18	1.85	169.02	POS	1.351	191	Positive	1.372	170.69	Positive	7.2	2.3	FLAVI	>1280	>80	>1280		18	18	1	2.071	0.786	0.0755	1.4935	0.055	119.1	1.5	1	1.392	0.581	0.042	0.824	0.164	74	6.1	RSE0131A	1.549	0.462	0.046	0.932	0.038	97.8289	1.65385
19	1.145	70.2801	POS	0.711	49	Positive	0.947	100.313	Positive	43.4	1.2	ZIK	2560	<10	<10	prim Zika	17	19	1	2.071	0.786	0.0755	1.4935	0.055	119.1	1.5	1	1.392	0.581	0.042	0.824	0.164	74	6.1	RSE0131A	1.549	0.462	0.046	0.932	0.038	97.8289	1.65385
20	0.051	1.20497	NEG	0.13	5	Negative	0.047	2.04327	Negative	3.505	1.3	ZIK	20	<10	<10	prim Zika	2	20	1	2.071	0.786	0.0755	1.4935	0.055	119.1	1.5	1	1.392	0.581	0.042	0.824	0.164	74	6.1	RSE0131A	1.549	0.462	0.046	0.932	0.038	97.8289	1.65385
21	1.009	51.2325	POS	0.64	33	Positive	0.964	103.128	Positive	44.5	6.1	ZIK	>1280	<10	<10	prim Zika	9	21	1	2.071	0.786	0.0755	1.4935	0.055	119.1	1.5	1	1.392	0.581	0.042	0.824	0.164	74	6.1	RSE0131A	1.549	0.462	0.046	0.932	0.038	97.8289	1.65385
22	0.043	1.00228	NEG	0.061	3	Negative	0.035	1.52404	Negative	1.295	0.66	NEG					15	22	1	2.071	0.786	0.0755	1.4935	0.055	119.1	1.5	1	1.392	0.581	0.042	0.824	0.164	74	6.1	RSE0131A	1.549	0.462	0.046	0.932	0.038	97.8289	1.65385
23	0.112	2.75044	NEG	0.077	3	Negative	0.08	3.47115	Negative	1.052	0.8	NEG					21	23	1	2.071	0.786	0.0755	1.4935	0.055	119.1	1.5	1	1.392	0.581	0.042	0.824	0.164	74	6.1	RSE0131A	1.549	0.462	0.046	0.932	0.038	97.8289	1.65385
24	0.057	1.35698	NEG	0.029	2	Negative	0.048	2.08654	Negative	34	3.4	ZIK	>1280	<10	<10	prim Zika	3	24	1	2.071	0.786	0.0755	1.4935	0.055	119.1	1.5	1	1.392	0.581	0.042	0.824	0.164	74	6.1	RSE0131A	1.549	0.462	0.046	0.932	0.038	97.8289	1.65385
25	2.601	274.202	POS	2.34	411	Positive	1.935	>200	Positive	68.6	9.8	FLAVI	5120		20480		3	25	1	2.071	0.786	0.0755	1.4935	0.055	119.1	1.5	1	1.392	0.581	0.042	0.824	0.164	74	6.1	RSE0131A	1.549	0.462	0.046	0.932	0.038	97.8289	1.65385
26	1.032	54.4538	POS	0.649	35	Positive	0.698	59.08	Positive	2.85	1.9	FLAVI	>=1280	>=1280	>80		14	26	1	2.071	0.786	0.0755	1.4935	0.055	119.1	1.5	1	1.392	0.581	0.042	0.824	0.164	74	6.1	RSE0131A	1.549	0.462	0.046	0.932	0.038	97.8289	1.65385
27	0.068	1.63567	NEG	0.058	3	Negative	0.056	2.43269	Negative	1.134	0.64	NEG					47	27	1	2.071	0.786	0.0755	1.4935	0.055	119.1	1.5	1	1.392	0.581	0.042	0.824	0.164	74	6.1	RSE0131A	1.549	0.462	0.046	0.932	0.038	97.8289	1.65385
28	0.164	4.0679	NEG	0.009	1	Negative	0.145	6.28365	Negative	1.147	0.63	NEG					10	28	1	2.071	0.786	0.0755	1.4935	0.055	119.1	1.5	1	1.392	0.581	0.042	0.824	0.164	74	6.1	RSE0131A	1.549	0.462	0.046	0.932	0.038	97.8289	1.65385
29	0.165	4.09324	NEG	0.104	4	Negative	0.126	5.46154	Negative	7.577	2.9	DEN			>20480	undetermined	8	29	1	2.071	0.786	0.0755	1.4935	0.055	119.1	1.5	1	1.392	0.581	0.042	0.824	0.164	74	6.1	RSE0131A	1.549	0.462	0.046	0.932	0.038	97.8289	1.65385
30	0.14	3.45984	NEG	0.081	3	Negative	0.106	4.59615	Negative	1.898	16.1	DEN		640	<10	prim DEN	2	30	1	2.071	0.786	0.0755	1.4935	0.055	119.1	1.5	1	1.392	0.581	0.042	0.824	0.164	74	6.1	RSE0131A	1.549	0.462	0.046	0.932	0.038	97.8289	1.65385
31	2.525	263.557	POS	2.125	363	Positive	1.987	>200	Positive	32.4	5.7	FLAVI	>1280		>1280		6	31	1	2.071	0.786	0.0755	1.4935	0.055	119.1	1.5	1	1.392	0.581	0.042	0.824	0.164	74	6.1	RSE0131A	1.549	0.462	0.046	0.932	0.038	97.8289	1.65385
32	0.053	1.25564	NEG	0.033	2	Negative	0.039	1.69712	Negative	1.366	1	NEG					17	32	1	2.071	0.786	0.0755	1.4935	0.055	119.1	1.5	1	1.392	0.581	0.042	0.824	0.164	74	6.1	RSE0131A	1.549	0.462	0.046	0.932	0.038	97.8289	1.65385
33	0.043	1.00228	NEG	0.045	2	Negative	0.032	1.39423	Negative	4.451	1.5	ZIK	80	<10	<10	prim Zika	2	33	1	2.071	0.786	0.0755	1.4935	0.055	119.1	1.5	1	1.392	0.581	0.042	0.824	0.164	74	6.1	RSE0131A	1.549	0.462	0.046	0.932	0.038	97.8289	1.65385
34	1.151	71.1204	POS	0.685	43	Positive	0.861	86.0718	Positive	56.6	4.5	ZIK	10240	<10	<10	prim Zika	29	34	1	2.071	0.786	0.0755	1.4935	0.055	119.1	1.5	1	1.392	0.581	0.042	0.824	0.164	74	6.1	RSE0131A	1.549	0.462	0.046	0.932	0.038	97.8289	1.65385
35	1.87	171.821	POS	1.448	213	Positive	1.432	180.626	Positive	5.3	3	FLAVI	>80	>80	>1280		145	35	1	2.071	0.786	0.0755	1.4935	0.055	119.1	1.5	1	1.392	0.581	0.042	0.824	0.164	74	6.1	RSE0131A	1.549	0.462	0.046	0.932	0.038	97.8289	1.65385
37	0.043	1.00228	NEG	0.029	2	Negative	0.043	1.87019	Negative	0.952	0.68	NEG					31	37	1	2.071	0.786	0.0755	1.4935	0.055	119.1	1.5	1	1.392	0.581	0.042	0.824	0.164	74	6.1	RSE0131A	1.549	0.462	0.046	0.932	0.038	97.8289	1.65385
38	0.031	0.698252	NEG	0.018	1	Negative	0.022	0.961538	Negative	0.958	0.75	NEG					11	38	1	2.071	0.786	0.0755	1.4935	0.055	119.1	1.5	1	1.392	0.581	0.042	0.824	0.164	74	6.1	RSE0131A	1.549	0.462	0.046	0.932	0.038	97.8289	1.65385
39	0.035	0.799595	NEG	0.042	2	Negative	0.027	1.17788	Negative	5.7	1.6	ZIK	40	<10	<10	prim Zika	1	39	1	2.071	0.786	0.0755	1.4935	0.055	119.1	1.5	1	1.392	0.581	0.042	0.824	0.164	74	6.1	RSE0131A	1.549	0.462	0.046	0.932	0.038	97.8289	1.65385
40	0.343	8.60299	NEG	0.2	7	Negative	0.276	11.9519	Negative	1.441	4.7	DEN			20480		21	40	1	2.071	0.786	0.0755	1.4935	0.055	119.1	1.5	1	1.392	0.581	0.042	0.824	0.164	74	6.1	RSE0131A	1.549	0.462	0.046	0.932	0.038	97.8289	1.65385
41	0.044	1.02762	NEG	0.047	2	Negative	0.036	1.56731	Negative	1.008	0.92	NEG					8	41	1	2.071	0.786	0.0755	1.4935	0.055	119.1	1.5	1	1.392	0.581	0.042	0.824	0.164	74	6.1	RSE0131A	1.549	0.462	0.046	0.932	0.038	97.8289	1.65385
42	0.451	11.3392	NEG	0.203	7	Negative	0.257	11.1298	Negative	1.098	0.87	NEG					17	42	1	2.071	0.786	0.0755	1.4935	0.055	119.1	1.5	1	1.392	0.581	0.042	0.824	0.164	74	6.1	RSE0131A	1.549	0.462	0.046	0.932	0.038	97.8289	1.65385
43	0.057	1.35698	NEG	0.075	3	Negative	0.051	2.21635	Negative	1.676	0.63	NEG					21	43	1	2.071	0.786	0.0755	1.4935	0.055	119.1	1.5	1	1.392	0.581	0.042	0.824	0.164	74	6.1	RSE0131A	1.549	0.462	0.046	0.932	0.038	97.8289	1.65385
44	0.037	0.850266	NEG	0.03	2	Negative	0.027	1.17788	Negative	4.7	1.6	ZIK	40	<10	<10	prim Zika	4	44	1	2.071	0.786	0.0755	1.4935	0.055	119.1	1.5	1	1.392	0.581	0.042	0.824	0.164	74	6.1	RSE0131A	1.549	0.462	0.046	0.932	0.038	97.8289	1.65385
45	0.063	1.50899	NEG	0.056	2	Negative	0.047	2.04327	Negative	29	1.5	ZIK	1280	<10	<10	prim Zika	5	45	1	2.071	0.786	0.0755	1.4935	0.055	119.1	1.5	1	1.392	0.581	0.042	0.824	0.164	74	6.1	RSE0131A	1.549	0.462	0.046	0.932	0.038	97.8289	1.65385
46	1.706	148.852	POS	1.28	175	Positive	1.267	153.303	Positive	22.9	6.5	FLAVI	>1280	>1280	1280		6	46	1	2.071	0.786	0.0755	1.4935	0.055	119.1	1.5	1	1.392	0.581	0.042	0.824	0.164	74	6.1	RSE0131A	1.549	0.462	0.046	0.932	0.038	97.8289	1.65385
47	0.024	0.520902	NEG	0.071	3	Negative	0.019	0.831731	Negative	1.753	1.5	NEG					10	47	1	2.071	0.786	0.0755	1.4935	0.055	119.1	1.5	1	1.392	0.581	0.042	0.824	0.164	74	6.1	RSE0131A	1.549	0.462	0.046	0.932	0.038	97.8289	1.65385
48	0.06	1.43299	NEG	0.045	2	Negative	0.051	2.21635	Negative	1.211	0.55	NEG					80	48	1	2.071	0.786	0.0755	1.4935	0.055	119.1	1.5	1	1.392	0.581	0.042	0.824	0.164	74	6.1	RSE0131A	1.549	0.462	0.046	0.932	0.038	97.8289	1.65385
49	0.055	1.30631	NEG	0.053	2	Negative	0.049	2.12981	Negative	3.37	1.2	ZIK	40	<10	<10	prim Zika	2	49	1	2.071	0.786	0.0755	1.4935	0.055	119.1	1.5	1	1.392	0.581	0.042	0.824	0.164	74	6.1	RSE0131A	1.549	0.462	0.046	0.932	0.038	97.8289	1.65385
50	2.727	291.849	POS	2.639	477	Positive	2.281	>200	Positive	66.4	5.9	FLAVI	>1280	>1280	>1280		11	50	1	2.071	0.786	0.0755	1.4935	0.055	119.1	1.5	1	1.392	0.581	0.042	0.824	0.164	74	6.1	RSE0131A	1.549	0.462	0.046	0.932	0.038	97.8289	1.65385
53	1.882	173.501	POS	1.651	258	Positive	1.589	>200	Positive	21.186	1.3	ZIK	2560	<10	<10	prim Zika	60	53	1	2.071	0.786	0.0755	1.4935	0.055	119.1	1.5	1	1.392	0.581	0.042	0.824	0.164	74	6.1	RSE0131A	1.549	0.462	0.046	0.932	0.038	97.8289	1.65385
54	0.495	12.454	NEG	0.305	11	Negative	0.43	18.6154	Borderline	51.6	3.6	ZIK	>1280	<10	<10	prim Zika	4	54	1	2.071	0.786	0.0755	1.4935	0.055	119.1	1.5	1	1.392	0.581	0.042	0.824	0.164	74	6.1	RSE0131A	1.549	0.462	0.046	0.932	0.038	97.8289	1.65385
55	0.041	0.951609	NEG	0.055	2	Negative	0.03	1.30769	Negative	14.907	19.6	DEN		5120	320	prim DEN1	20	55	1	2.071	0.786	0.0755	1.4935	0.055	119.1	1.5	1	1.392	0.581	0.042	0.824	0.164	74	6.1	RSE0131A	1.549	0.462	0.046	0.932	0.038	97.8289	1.65385
56	0.162	4.01723	NEG	0.049	2	Negative	0.07	3.03846	Negative	1.9	1.2	NEG					16	56	1	2.071	0.786	0.0755	1.4935	0.055	119.1	1.5	1	1.392	0.581	0.042	0.824	0.164	74	6.1	RSE0131A	1.549	0.462	0.046	0.932	0.038	97.8289	1.65385
57	0.05	1.17963	NEG	0.033	2	Negative	0.04	1.74038	Negative	1.37	4.7	DEN			160	undetermined	39	57	1	2.071	0.786	0.0755	1.4935	0.055	119.1	1.5	1	1.392	0.581	0.042	0.824	0.164	74	6.1	RSE0131A	1.549	0.462	0.046	0.932	0.038	97.8289	1.65385
58	0.057	1.35698	NEG	0.049	2	Negative	0.055	2.38942	Negative	8.64	9	DEN		1280	40	prim DEN	33	58	1	2.071	0.786	0.0755	1.4935	0.055	119.1	1.5	1	1.392	0.581	0.042	0.824	0.164	74	6.1	RSE0131A	1.549	0.462	0.046	0.932	0.038	97.8289	1.65385
59	1.931	180.364	POS	1.58	242	Positive	1.686	>200	Positive	8.158	2.8	FLAVI	2560		1280		90	59	1	2.071	0.786	0.0755	1.4935	0.055	119.1	1.5	1	1.392	0.581	0.042	0.824	0.164	74	6.1	RSE0131A	1.549	0.462	0.046	0.932	0.038	97.8289	1.65385
60	0.455	11.4406	NEG	0.308	11	Negative	0.421	18.226	Borderline	82	10.3	ZIK	20480	<10	<10	Prim Zika	11	60	1	2.071	0.786	0.0755	1.4935	0.055	119.1	1.5	1	1.392	0.581	0.042	0.824	0.164	74	6.1	RSE0131A	1.549	0.462	0.046	0.932	0.038	97.8289	1.65385
61	2.427	249.832	POS	2.305	403	Positive	2.224	>200	Positive	36.7	4.7	FLAVI	>1280		>1280		22	61	1	2.071	0.786	0.0755	1.4935	0.055	119.1	1.5	1	1.392	0.581	0.042	0.824	0.164	74	6.1	RSE0131A	1.549	0.462	0.046	0.932	0.038	97.8289	1.65385
62	0.745	18.7879	BORDERLINE	0.511	18	Borderline	0.716	62.0607	Positive	31.9	3.1	FLAVI	>1280	>=80	10		3	62	1	2.071	0.786	0.0755	1.4935	0.055	119.1	1.5	1	1.392	0.581	0.042	0.824	0.164	74	6.1	RSE0131A	1.549	0.462	0.046	0.932	0.038	97.8289	1.65385
63	0.369	9.26172	NEG	0.063	3	Negative	0.082	3.55769	Negative	0.991	1.1	NEG					27	63	1	2.071	0.786	0.0755	1.4935	0.055	119.1	1.5	1	1.392	0.581	0.042	0.824	0.164	74	6.1	RSE0131A	1.549	0.462	0.046	0.932	0.038	97.8289	1.65385
64	0.605	15.2409	NEG	0.459	16	Negative	0.501	26.4581	Positive	62.3	3.6	ZIK	10240	<10	<10	prim Zika	14	64	1	2.071	0.786	0.0755	1.4935	0.055	119.1	1.5	1	1.392	0.581	0.042	0.824	0.164	74	6.1	RSE0131A	1.549	0.462	0.046	0.932	0.038	97.8289	1.65385
65	0.026	0.571573	NEG	0.034	2	Negative	0.02	0.875	Negative	2.9	0.78	ZIK	160	<10	<10	prim Zika	1	65	1	2.071	0.786	0.0755	1.4935	0.055	119.1	1.5	1	1.392	0.581	0.042	0.824	0.164	74	6.1	RSE0131A	1.549	0.462	0.046	0.932	0.038	97.8289	1.65385
66	0.144	3.56119	NEG	0.094	4	Negative	0.134	5.80769	Negative	30.7	2.5	FLAVI	>80	>80	>20		5	66	1	2.071	0.786	0.0755	1.4935	0.055	119.1	1.5	1	1.392	0.581	0.042	0.824	0.164	74	6.1	RSE0131A	1.549	0.462	0.046	0.932	0.038	97.8289	1.65385
67	1.616	136.246	POS	1.188	155	Positive	1.349	166.881	Positive	27.1	1.8	FLAVI	>1280	>1280	>1280		3	67	1	2.071	0.786	0.0755	1.4935	0.055	119.1	1.5	1	1.392	0.581	0.042	0.824	0.164	74	6.1	RSE0131A	1.549	0.462	0.046	0.932	0.038	97.8289	1.65385
68	0.202	5.03066	NEG	0.148	6	Negative	0.168	7.27885	Negative	1.683	0.78	NEG					16	68	1	2.071	0.786	0.0755	1.4935	0.055	119.1	1.5	1	1.392	0.581	0.042	0.824	0.164	74	6.1	RSE0131A	1.549	0.462	0.046	0.932	0.038	97.8289	1.65385
69	0.762	19.2186	BORDERLINE	0.46	16	Negative	0.642	49.8068	Positive	35.6	1.3	ZIK	10240	<10	<10	prim Zika	20	69	1	2.071	0.786	0.0755	1.4935	0.055	119.1	1.5	1	1.392	0.581	0.042	0.824	0.164	74	6.1	RSE0131A	1.549	0.462	0.046	0.932	0.038	97.8289	1.65385
70	0.095	2.31974	NEG	0.053	2	Negative	0.081	3.51442	Negative	56	4.8	ZIK	5120	<10	<10	prim Zika	10	70	1	2.071	0.786	0.0755	1.4935	0.055	119.1	1.5	1	1.392	0.581	0.042	0.824	0.164	74	6.1	RSE0131A	1.549	0.462	0.046	0.932	0.038	97.8289	1.65385
71	0.114	2.80111	NEG	0.093	4	Negative	0.077	3.34135	Negative	26.982	2.6	ZIK	1280	<10	<10	prim Zika	9	71	1	2.071	0.786	0.0755	1.4935	0.055	119.1	1.5	1	1.392	0.581	0.042	0.824	0.164	74	6.1	RSE0131A	1.549	0.462	0.046	0.932	0.038	97.8289	1.65385
72	0.037	0.850266	NEG	0.024	1	Negative	0.032	1.39423	Negative	4.899	10.9	DEN			10	prim DEN 3	5	72	1	2.071	0.786	0.0755	1.4935	0.055	119.1	1.5	1	1.392	0.581	0.042	0.824	0.164	74	6.1	RSE0131A	1.549	0.462	0.046	0.932	0.038	97.8289	1.65385
73	0.041	0.951609	NEG	0.041	2	Negative	0.04	1.72796	Negative	2.686	8.8	DEN		320	<10	undetermined	7	73	1	2.071	0.786	0.0755	1.4935	0.055	119.1	1.5	1	1.392	0.581	0.042	0.824	0.164	74	6.1	RSE0134A	1.427	0.443	0.046	0.858	0.038	95.9146	1.63728
75	0.052	1.2303	NEG	0.045	2	Negative	0.044	1.90932	Negative	6.7	1.12	ZIK	80	<10	<10	prim Zika	1	75	1	2.071	0.786	0.0755	1.4935	0.055	119.1	1.5	1	1.392	0.581	0.042	0.824	0.164	74	6.1	RSE0134A	1.427	0.443	0.046	0.858	0.038	95.9146	1.63728
76	0.034	0.774259	NEG	0.025	1	Negative	0.05	2.18136	Negative	2.039	19.3	DEN			160	undetermined	7	76	1	2.071	0.786	0.0755	1.4935	0.055	119.1	1.5	1	1.392	0.581	0.042	0.824	0.164	74	6.1	RSE0134A	1.427	0.443	0.046	0.858	0.038	95.9146	1.63728
77	0.269	6.72815	NEG	0.123	5	Negative	0.181	8.12091	Negative	74.7	2.4	FLAVI	>1280	>20	<10		7	77	1	2.071	0.786	0.0755	1.4935	0.055	119.1	1.5	1	1.392	0.581	0.042	0.824	0.164	74	6.1	RSE0134A	1.427	0.443	0.046	0.858	0.038	95.9146	1.63728
78	0.066	1.585	NEG	0.047	2	Negative	0.043	1.86398	Negative	2.3	1.5	ZIK	1280	<10	<10	prim Zika	5	78	1	2.071	0.786	0.0755	1.4935	0.055	119.1	1.5	1	1.392	0.581	0.042	0.824	0.164	74	6.1	RSE0134A	1.427	0.443	0.046	0.858	0.038	95.9146	1.63728
79	0.833	26.5826	POS	0.613	27	Positive	0.516	33.3537	Positive	14.923	1.1	ZIK	>=1280	<10	<10	prim Zika	129	79	1	2.071	0.786	0.0755	1.4935	0.055	119.1	1.5	1	1.392	0.581	0.042	0.824	0.164	74	6.1	RSE0134A	1.427	0.443	0.046	0.858	0.038	95.9146	1.63728
80	2.325	235.546	POS	1.919	317	Positive	1.825	>200	Positive	21.5	2.2	FLAVI	>2560		2560		31	80	1	2.071	0.786	0.0755	1.4935	0.055	119.1	1.5	1	1.392	0.581	0.042	0.824	0.164	74	6.1	RSE0134A	1.427	0.443	0.046	0.858	0.038	95.9146	1.63728
81	1.23	82.1849	POS	0.779	64	Positive	0.888	101.402	Positive	29.7	1.9	ZIK	>20480	<10	<10	prim Zika	20	81	1	2.071	0.786	0.0755	1.4935	0.055	119.1	1.5	1	1.392	0.581	0.042	0.824	0.164	74	6.1	RSE0134A	1.427	0.443	0.046	0.858	0.038	95.9146	1.63728
82	0.115	2.82645	NEG	0.086	3	Negative	0.082	2.93168	Negative	2.8	0.94	ZIK	80	<10	<10	prim Zika	2	82	1	2.071	0.786	0.0755	1.4935	0.055	119.1	1.5	1	1.392	0.581	0.042	0.824	0.164	74	6.1	RSE0137A	1.558	0.54	0.057	1.152	0.043	128.212	1.47826
83	0.064	1.53433	NEG	0.055	2	Negative	0.056	1.96273	Negative	2.315	7.9	DEN		40	<10	prim DEN	4	83	1	2.071	0.786	0.0755	1.4935	0.055	119.1	1.5	1	1.392	0.581	0.042	0.824	0.164	74	6.1	RSE0137A	1.558	0.54	0.057	1.152	0.043	128.212	1.47826
84	0.118	2.90246	NEG	0.096	4	Negative	0.079	3.49622	Negative	2.261	6	DEN		40	320	prim DEN	22	84	1	2.071	0.786	0.0755	1.4935	0.055	119.1	1.5	1	1.392	0.581	0.042	0.824	0.164	74	6.1	RSE0134A	1.427	0.443	0.046	0.858	0.038	95.9146	1.63728
85	0.02	0.419559	NEG	0.016	1	Negative	0.02	0.821159	Negative	0.917	0.52	NEG					33	85	1	2.071	0.786	0.0755	1.4935	0.055	119.1	1.5	1	1.392	0.581	0.042	0.824	0.164	74	6.1	RSE0134A	1.427	0.443	0.046	0.858	0.038	95.9146	1.63728
86	0.04	0.926273	NEG	0.025	1	Negative	0.025	1.04786	Negative	1.036	0.72	NEG					63	86	1	2.071	0.786	0.0755	1.4935	0.055	119.1	1.5	1	1.392	0.581	0.042	0.824	0.164	74	6.1	RSE0134A	1.427	0.443	0.046	0.858	0.038	95.9146	1.63728
87	0.104	2.63401	NEG	0.114	4	Negative	0.084	3.72292	Negative	24.9	1.3	ZIK	1280	<10	<10	prim Zika	3	87	2	2.3535	0.734	0.081	1.7655	0.0465	134.6	1	1	1.392	0.581	0.042	0.824	0.164	74	6.1	RSE0134A	1.427	0.443	0.046	0.858	0.038	95.9146	1.63728
88	0.338	9.08424	NEG	0.161	6	Negative	0.192	8.61965	Negative	32.8	1.5	ZIK	>1280	<10	<10	prim Zika	5	88	2	2.3535	0.734	0.081	1.7655	0.0465	134.6	1	1	1.392	0.581	0.042	0.824	0.164	74	6.1	RSE0134A	1.427	0.443	0.046	0.858	0.038	95.9146	1.63728
89	1.163	67.6813	POS	0.593	23	Positive	0.816	88.2317	Positive	3.649	4.7	DEN		640	20480	prim DEN	5	89	2	2.3535	0.734	0.081	1.7655	0.0465	134.6	1	1	1.392	0.581	0.042	0.824	0.164	74	6.1	RSE0134A	1.427	0.443	0.046	0.858	0.038	95.9146	1.63728
90	3.491	326.428	POS	2.897	535	Positive	2.388	>200	Positive	43.1	6.7	FLAVI	>1280	>1280	>1280		14	90	2	2.3535	0.734	0.081	1.7655	0.0465	134.6	1	1	1.392	0.581	0.042	0.824	0.164	74	6.1	RSE0134A	1.427	0.443	0.046	0.858	0.038	95.9146	1.63728
91	1.38	91.7999	POS	0.69	44	Positive	0.885	81.002	Positive	50.2	6.5	FLAVI	>80	>1280	>1280		7	91	2	2.3535	0.734	0.081	1.7655	0.0465	134.6	1	1	1.392	0.581	0.042	0.824	0.164	74	6.1	RSE0137A	1.558	0.54	0.057	1.152	0.043	128.212	1.47826
92	0.123	3.15775	NEG	0.062	2.69869	Negative	0.103	3.71429	Negative	1.9	1.8	NEG					12	92	2	2.3535	0.734	0.081	1.7655	0.0465	134.6	1	2	1.613	0.458	0.046	1.001	0.038	104.9	1.7	RSE0137A	1.558	0.54	0.057	1.152	0.043	128.212	1.47826
93	0.803	27.669	POS	0.401	17.5022	Borderline	0.46	17.0186	Borderline	20.8	5.4	FLAVI	320		5120		2	93	2	2.3535	0.734	0.081	1.7655	0.0465	134.6	1	2	1.613	0.458	0.046	1.001	0.038	104.9	1.7	RSE0137A	1.558	0.54	0.057	1.152	0.043	128.212	1.47826
94	1.545	110.139	POS	1.089	118.641	Positive	1.247	145.01	Positive	47.9	3.6	FLAVI	>1280	>80	10		10	94	2	2.3535	0.734	0.081	1.7655	0.0465	134.6	1	2	1.613	0.458	0.046	1.001	0.038	104.9	1.7	RSE0137A	1.558	0.54	0.057	1.152	0.043	128.212	1.47826
95	0.028	0.539063	NEG	0.023	0.995633	Negative	0.033	1.10559	Negative	1.37	0.6	NEG					26	95	2	2.3535	0.734	0.081	1.7655	0.0465	134.6	1	2	1.613	0.458	0.046	1.001	0.038	104.9	1.7	RSE0137A	1.558	0.54	0.057	1.152	0.043	128.212	1.47826
96	0.043	0.952539	NEG	0.034	1.47598	Negative	0.038	1.29193	Negative	1.593	1.7	NEG					30	96	2	2.3535	0.734	0.081	1.7655	0.0465	134.6	1	2	1.613	0.458	0.046	1.001	0.038	104.9	1.7	RSE0137A	1.558	0.54	0.057	1.152	0.043	128.212	1.47826
97	0.107	2.7167	NEG	0.069	3.00437	Negative	0.075	2.67081	Negative	45.6	6.2	ZIK	20480	<10	<10	prim Zika	6	97	2	2.3535	0.734	0.081	1.7655	0.0465	134.6	1	2	1.613	0.458	0.046	1.001	0.038	104.9	1.7	RSE0137A	1.558	0.54	0.057	1.152	0.043	128.212	1.47826
98	1.289	81.6857	POS	0.852	81.6094	Positive	0.951	92.6719	Positive	39.5	3.1	ZIK	>1280	<10	<10	prim Zika	11	98	2	2.3535	0.734	0.081	1.7655	0.0465	134.6	1	2	1.613	0.458	0.046	1.001	0.038	104.9	1.7	RSE0137A	1.558	0.54	0.057	1.152	0.043	128.212	1.47826
99	0.032	0.649323	NEG	0.02	0.864629	Negative	0.024	0.770186	Negative	1.275	1.3	NEG					18	99	2	2.3535	0.734	0.081	1.7655	0.0465	134.6	1	2	1.613	0.458	0.046	1.001	0.038	104.9	1.7	RSE0137A	1.558	0.54	0.057	1.152	0.043	128.212	1.47826
100	0.282	7.54059	NEG	0.031	1.34498	Negative	0.328	12.0994	Negative	1.032	1.2	NEG					29	100	2	2.3535	0.734	0.081	1.7655	0.0465	134.6	1	2	1.613	0.458	0.046	1.001	0.038	104.9	1.7	RSE0137A	1.558	0.54	0.057	1.152	0.043	128.212	1.47826
101	0.399	10.7657	NEG	0.17	7.41485	Negative	0.224	8.2236	Negative	33.8	5.9	ZIK	10240	<10	<10	prim Zika	8	101	2	2.3535	0.734	0.081	1.7655	0.0465	134.6	1	2	1.613	0.458	0.046	1.001	0.038	104.9	1.7	RSE0137A	1.558	0.54	0.057	1.152	0.043	128.212	1.47826
102	2.508	217.172	POS	1.73	218.797	Positive	1.564	>200	Positive	26.3	0.79	ZIK	>1280	<10	<10	prim Zika	88	102	2	2.3535	0.734	0.081	1.7655	0.0465	134.6	1	2	1.613	0.458	0.046	1.001	0.038	104.9	1.7	RSE0137A	1.558	0.54	0.057	1.152	0.043	128.212	1.47826
103	2.2	182.939	POS	1.471	178.328	Positive	1.698	>200	Positive	24.3	1.56	ZIK	>1280	<10	<10	prim Zika	107	103	2	2.3535	0.734	0.081	1.7655	0.0465	134.6	1	2	1.613	0.458	0.046	1.001	0.038	104.9	1.7	RSE0137A	1.558	0.54	0.057	1.152	0.043	128.212	1.47826
104	0.998	49.3423	POS	0.422	18.4192	Borderline	0.594	29.5481	Positive	26.2	6.9	FLAVI	>2560		1280		6	104	2	2.3535	0.734	0.081	1.7655	0.0465	134.6	1	2	1.613	0.458	0.046	1.001	0.038	104.9	1.7	RSE0137A	1.558	0.54	0.057	1.152	0.043	128.212	1.47826
105	0.601	16.3339	BORDERLINE	0.284	12.393	Negative	0.417	15.4161	Negative	73.1	25	FLAVI	2560		1280		4	105	2	2.3535	0.734	0.081	1.7655	0.0465	134.6	1	2	1.613	0.458	0.046	1.001	0.038	104.9	1.7	RSE0137A	1.558	0.54	0.057	1.152	0.043	128.212	1.47826
106	2.6	227.397	POS	1.899	245.203	Positive	1.855	>200	Positive	98.7	2.3	FLAVI	>1280	>1280	>80		10	106	2	2.3535	0.734	0.081	1.7655	0.0465	134.6	1	2	1.613	0.458	0.046	1.001	0.038	104.9	1.7	RSE0137A	1.558	0.54	0.057	1.152	0.043	128.212	1.47826
107	0.039	0.842279	NEG	0.024	1.0393	Negative	0.032	1.06832	Negative	1.105	1.1	NEG					10	107	2	2.3535	0.734	0.081	1.7655	0.0465	134.6	1	2	1.613	0.458	0.046	1.001	0.038	104.9	1.7	RSE0137A	1.558	0.54	0.057	1.152	0.043	128.212	1.47826
108	0.066	1.58654	NEG	0.057	2.48035	Negative	0.037	1.25466	Negative	1.727	1	NEG					9	108	2	2.3535	0.734	0.081	1.7655	0.0465	134.6	1	2	1.613	0.458	0.046	1.001	0.038	104.9	1.7	RSE0137A	1.558	0.54	0.057	1.152	0.043	128.212	1.47826
109	2.719	240.624	POS	2.147	283.953	Positive	2.063	>200	Positive	7.17	1.9	FLAVI	>1280	>1280	>1280		3	109	2	2.3535	0.734	0.081	1.7655	0.0465	134.6	1	2	1.613	0.458	0.046	1.001	0.038	104.9	1.7	RSE0137A	1.558	0.54	0.057	1.152	0.043	128.212	1.47826
110	3.135	286.86	POS	2.488	337.234	Positive	2.223	>200	Positive	48.4	4.6	FLAVI	20480		>2560		18	110	2	2.3535	0.734	0.081	1.7655	0.0465	134.6	1	2	1.613	0.458	0.046	1.001	0.038	104.9	1.7	RSE0137A	1.558	0.54	0.057	1.152	0.043	128.212	1.47826
111	2.713	239.957	POS	2.053	269.266	Positive	2.027	>200	Positive	34.4	4.7	FLAVI	>1280	>80	>1280		8	111	2	2.3535	0.734	0.081	1.7655	0.0465	134.6	1	2	1.613	0.458	0.046	1.001	0.038	104.9	1.7	RSE0137A	1.558	0.54	0.057	1.152	0.043	128.212	1.47826
113	0.158	4.12252	NEG	0.091	3.96507	Negative	0.109	3.93789	Negative	43	13.7	ZIK	5120	<10	<10	prim Zika	9	113	2	2.3535	0.734	0.081	1.7655	0.0465	134.6	1	2	1.613	0.458	0.046	1.001	0.038	104.9	1.7	RSE0137A	1.558	0.54	0.057	1.152	0.043	128.212	1.47826
114	0.018	0.263412	NEG	0.022	0.951965	Negative	0.029	0.956522	Negative	2.486	16.1	DEN			80	undetermined	33	114	2	2.3535	0.734	0.081	1.7655	0.0465	134.6	1	2	1.613	0.458	0.046	1.001	0.038	104.9	1.7	RSE0137A	1.558	0.54	0.057	1.152	0.043	128.212	1.47826
115	2.91	261.852	POS	2.565	349.266	Positive	2.342	>200	Positive	41.6	4.5	FLAVI	20480		20480		8	115	2	2.3535	0.734	0.081	1.7655	0.0465	134.6	1	2	1.613	0.458	0.046	1.001	0.038	104.9	1.7	RSE0137A	1.558	0.54	0.057	1.152	0.043	128.212	1.47826
116	1.44	98.4686	POS	0.918	91.9219	Positive	0.966	95.3242	Positive	83.5	24.9	FLAVI	>1280	>80	>20		17	116	2	2.3535	0.734	0.081	1.7655	0.0465	134.6	1	2	1.613	0.458	0.046	1.001	0.038	104.9	1.7	RSE0137A	1.558	0.54	0.057	1.152	0.043	128.212	1.47826
117	0.047	1.0628	NEG	0.034	1.47598	Negative	0.039	1.32919	Negative	1.5	1.1	NEG					40	117	2	2.3535	0.734	0.081	1.7655	0.0465	134.6	1	2	1.613	0.458	0.046	1.001	0.038	104.9	1.7	RSE0137A	1.558	0.54	0.057	1.152	0.043	128.212	1.47826
118	0.066	1.58654	NEG	0.051	2.21834	Negative	0.045	1.5528	Negative	30.4	1.3	ZIK	40	<10	<10	prim Zika	4	118	2	2.3535	0.734	0.081	1.7655	0.0465	134.6	1	2	1.613	0.458	0.046	1.001	0.038	104.9	1.7	RSE0137A	1.558	0.54	0.057	1.152	0.043	128.212	1.47826
119	0.03	0.594193	NEG	0.022	0.951965	Negative	0.026	0.84472	Negative	1.046	0.6	NEG					8	119	2	2.3535	0.734	0.081	1.7655	0.0465	134.6	1	2	1.613	0.458	0.046	1.001	0.038	104.9	1.7	RSE0137A	1.558	0.54	0.057	1.152	0.043	128.212	1.47826
121	0.881	36.3383	POS	0.53	31.2969	Positive	0.575	26.1886	Positive	86	7	ZIK	20480	<10	<10	prim Zika	10	121	2	2.3535	0.734	0.081	1.7655	0.0465	134.6	1	2	1.613	0.458	0.046	1.001	0.038	104.9	1.7	RSE0137A	1.558	0.54	0.057	1.152	0.043	128.212	1.47826
122	0.013	0.125587	NEG	0.008	0.340611	Negative	0.016	0.47205	Negative	13.451	19.3	DEN			10240	undetermined	24	122	2	2.3535	0.734	0.081	1.7655	0.0465	134.6	1	2	1.613	0.458	0.046	1.001	0.038	104.9	1.7	RSE0137A	1.558	0.54	0.057	1.152	0.043	128.212	1.47826
123	0.425	11.4824	NEG	0.249	10.8646	Negative	0.315	11.6149	Negative	36.3	2.4	FLAVI	>1280		>=80		9	123	2	2.3535	0.734	0.081	1.7655	0.0465	134.6	1	2	1.613	0.458	0.046	1.001	0.038	104.9	1.7	RSE0137A	1.558	0.54	0.057	1.152	0.043	128.212	1.47826
124	0.037	0.787149	NEG	0.022	0.951965	Negative	0.027	0.881988	Negative	24.8	2.4	ZIK	40	<10	<10	prim Zika	5	124	2	2.3535	0.734	0.081	1.7655	0.0465	134.6	1	2	1.613	0.458	0.046	1.001	0.038	104.9	1.7	RSE0137A	1.558	0.54	0.057	1.152	0.043	128.212	1.47826
125	0.459	12.4196	NEG	0.235	10.2533	Negative	0.278	10.236	Negative	33.7	2.2	ZIK	10240	<10	<10	prim Zika	6	125	2	2.3535	0.734	0.081	1.7655	0.0465	134.6	1	2	1.613	0.458	0.046	1.001	0.038	104.9	1.7	RSE0137A	1.558	0.54	0.057	1.152	0.043	128.212	1.47826
126	0.254	6.76877	NEG	0.168	7.32751	Negative	0.191	6.99379	Negative	19.35	12.3	DEN		640	10	prim DEN	32	126	2	2.3535	0.734	0.081	1.7655	0.0465	134.6	1	2	1.613	0.458	0.046	1.001	0.038	104.9	1.7	RSE0137A	1.558	0.54	0.057	1.152	0.043	128.212	1.47826
127	0.682	18.5666	BORDERLINE	0.363	15.8428	Negative	0.435	16.087	Borderline	3.068	3	DEN			1280	undetermined	164	127	2	2.3535	0.734	0.081	1.7655	0.0465	134.6	1	2	1.613	0.458	0.046	1.001	0.038	104.9	1.7	RSE0137A	1.558	0.54	0.057	1.152	0.043	128.212	1.47826
128	2.461	211.948	POS	1.841	236.141	Positive	1.739	>200	Positive	73	5.1	FLAVI	>1280	>1280	>1280		7	128	2	2.3535	0.734	0.081	1.7655	0.0465	134.6	1	2	1.613	0.458	0.046	1.001	0.038	104.9	1.7	RSE0137A	1.558	0.54	0.057	1.152	0.043	128.212	1.47826
129	0.077	1.88975	NEG	0.036	1.56332	Negative	0.058	2.03727	Negative	20.597	1.8	ZIK	320	<10	<10	prim Zika	6	129	2	2.3535	0.734	0.081	1.7655	0.0465	134.6	1	2	1.613	0.458	0.046	1.001	0.038	104.9	1.7	RSE0137A	1.558	0.54	0.057	1.152	0.043	128.212	1.47826
130	0.838	31.5591	POS	0.537	32.3906	Positive	0.63	35.9136	Positive	48.8	3.9	FLAVI	>1280	1280	80		10	130	2	2.3535	0.734	0.081	1.7655	0.0465	134.6	1	2	1.613	0.458	0.046	1.001	0.038	104.9	1.7	RSE0137A	1.558	0.54	0.057	1.152	0.043	128.212	1.47826
131	0.187	4.92191	NEG	0.098	4.27074	Negative	0.065	2.29814	Negative	110	5.3	FLAVI	>1280	10	<10		8	131	2	2.3535	0.734	0.081	1.7655	0.0465	134.6	1	2	1.613	0.458	0.046	1.001	0.038	104.9	1.7	RSE0137A	1.558	0.54	0.057	1.152	0.043	128.212	1.47826
132	0.035	0.732018	NEG	0.019	0.820961	Negative	0.032	1.06832	Negative	1.279	0.99	NEG					13	132	2	2.3535	0.734	0.081	1.7655	0.0465	134.6	1	2	1.613	0.458	0.046	1.001	0.038	104.9	1.7	RSE0137A	1.558	0.54	0.057	1.152	0.043	128.212	1.47826
133	0.029	0.566628	NEG	0.015	0.646288	Negative	0.015	0.434783	Negative	0.8	0.7	NEG					21	133	2	2.3535	0.734	0.081	1.7655	0.0465	134.6	1	2	1.613	0.458	0.046	1.001	0.038	104.9	1.7	RSE0137A	1.558	0.54	0.057	1.152	0.043	128.212	1.47826
134	0.087	2.1654	NEG	0.063	2.74236	Negative	0.032	1.06832	Negative	1.07	1.2	NEG					87	134	2	2.3535	0.734	0.081	1.7655	0.0465	134.6	1	2	1.613	0.458	0.046	1.001	0.038	104.9	1.7	RSE0137A	1.558	0.54	0.057	1.152	0.043	128.212	1.47826
135	0.279	7.4579	NEG	0.137	5.9738	Negative	0.163	5.95031	Negative	1.081	1.6	NEG					32	135	2	2.3535	0.734	0.081	1.7655	0.0465	134.6	1	2	1.613	0.458	0.046	1.001	0.038	104.9	1.7	RSE0137A	1.558	0.54	0.057	1.152	0.043	128.212	1.47826
136	0.231	6.13477	NEG	0.127	5.53712	Negative	0.15	5.46584	Negative	27.2	4.4	ZIK	20480	<10	<10	prim Zika	8	136	2	2.3535	0.734	0.081	1.7655	0.0465	134.6	1	2	1.613	0.458	0.046	1.001	0.038	104.9	1.7	RSE0137A	1.558	0.54	0.057	1.152	0.043	128.212	1.47826
137	0.031	0.621758	NEG	0.029	1.25764	Negative	0.029	0.956522	Negative	13.749	4.5	DEN		2560	160	undetermined	10	137	2	2.3535	0.734	0.081	1.7655	0.0465	134.6	1	2	1.613	0.458	0.046	1.001	0.038	104.9	1.7	RSE0137A	1.558	0.54	0.057	1.152	0.043	128.212	1.47826
138	2.811	250.849	POS	2.639	360.828	Positive	2.43	>200	Positive	39.8	7.4	FLAVI	>1280		>1280		10	138	2	2.3535	0.734	0.081	1.7655	0.0465	134.6	1	2	1.613	0.458	0.046	1.001	0.038	104.9	1.7	RSE0137A	1.558	0.54	0.057	1.152	0.043	128.212	1.47826
139	0.048	1.09036	NEG	0.029	1.25764	Negative	0.039	1.32919	Negative	1	0.94	NEG					18	139	2	2.3535	0.734	0.081	1.7655	0.0465	134.6	1	2	1.613	0.458	0.046	1.001	0.038	104.9	1.7	RSE0137A	1.558	0.54	0.057	1.152	0.043	128.212	1.47826
140	0.063	1.50384	NEG	0.031	1.34498	Negative	0.072	2.55901	Negative	3.431	8.8	DEN			10240	undetermined	4	140	2	2.3535	0.734	0.081	1.7655	0.0465	134.6	1	2	1.613	0.458	0.046	1.001	0.038	104.9	1.7	RSE0137A	1.558	0.54	0.057	1.152	0.043	128.212	1.47826
141	3.135	286.86	POS	2.512	340.984	Positive	2.391	>200	Positive	63.3	4.4	FLAVI	>20480		20480		6	141	2	2.3535	0.734	0.081	1.7655	0.0465	134.6	1	2	1.613	0.458	0.046	1.001	0.038	104.9	1.7	RSE0137A	1.558	0.54	0.057	1.152	0.043	128.212	1.47826
142	0.066	1.58654	NEG	0.042	1.82533	Negative	0.047	1.62733	Negative	1.225	1.5	NEG					94	142	2	2.3535	0.734	0.081	1.7655	0.0465	134.6	1	2	1.613	0.458	0.046	1.001	0.038	104.9	1.7	RSE0137A	1.558	0.54	0.057	1.152	0.043	128.212	1.47826
143	0.281	7.51303	NEG	0.041	1.78166	Negative	0.328	12.0994	Negative	1.021	0.78	NEG					40	143	2	2.3535	0.734	0.081	1.7655	0.0465	134.6	1	2	1.613	0.458	0.046	1.001	0.038	104.9	1.7	RSE0137A	1.558	0.54	0.057	1.152	0.043	128.212	1.47826
144	0.043	0.952539	NEG	0.026	1.12664	Negative	0.034	1.14286	Negative	24.235	7.48	DEN			2560	undetermined	14	144	2	2.3535	0.734	0.081	1.7655	0.0465	134.6	1	2	1.613	0.458	0.046	1.001	0.038	104.9	1.7	RSE0137A	1.558	0.54	0.057	1.152	0.043	128.212	1.47826
145	0.226	5.99695	NEG	0.117	5.10044	Negative	0.164	5.98758	Negative	3.756	4.1	DEN		320	640	sec DEN	3	145	2	2.3535	0.734	0.081	1.7655	0.0465	134.6	1	2	1.613	0.458	0.046	1.001	0.038	104.9	1.7	RSE0137A	1.558	0.54	0.057	1.152	0.043	128.212	1.47826
146	0.944	43.3405	POS	0.562	36.2969	Positive	0.632	36.2672	Positive	31.529	7.9	DEN			10240	sec DEN	14	146	2	2.3535	0.734	0.081	1.7655	0.0465	134.6	1	2	1.613	0.458	0.046	1.001	0.038	104.9	1.7	RSE0137A	1.558	0.54	0.057	1.152	0.043	128.212	1.47826
147	0.075	1.83462	NEG	0.054	2.34934	Negative	0.069	2.4472	Negative	1	0.79	NEG					25	147	2	2.3535	0.734	0.081	1.7655	0.0465	134.6	1	2	1.613	0.458	0.046	1.001	0.038	104.9	1.7	RSE0137A	1.558	0.54	0.057	1.152	0.043	128.212	1.47826
148	0.043	0.952539	NEG	0.031	1.34498	Negative	0.041	1.40373	Negative	1.342	1.5	NEG					12	148	2	2.3535	0.734	0.081	1.7655	0.0465	134.6	1	2	1.613	0.458	0.046	1.001	0.038	104.9	1.7	RSE0137A	1.558	0.54	0.057	1.152	0.043	128.212	1.47826
149	0.332	8.91885	NEG	0.084	3.65939	Negative	0.234	8.59627	Negative	1.2	0.86	NEG					7	149	2	2.3535	0.734	0.081	1.7655	0.0465	134.6	1	2	1.613	0.458	0.046	1.001	0.038	104.9	1.7	RSE0137A	1.558	0.54	0.057	1.152	0.043	128.212	1.47826
150	0.083	2.05514	NEG	0.056	2.43668	Negative	0.06	2.1118	Negative	1.2	0.8	NEG					32	150	2	2.3535	0.734	0.081	1.7655	0.0465	134.6	1	2	1.613	0.458	0.046	1.001	0.038	104.9	1.7	RSE0137A	1.558	0.54	0.057	1.152	0.043	128.212	1.47826
151	0.054	1.25575	NEG	0.031	1.34498	Negative	0.04	1.36646	Negative	1.239	1.7	NEG					14	151	2	2.3535	0.734	0.081	1.7655	0.0465	134.6	1	2	1.613	0.458	0.046	1.001	0.038	104.9	1.7	RSE0137A	1.558	0.54	0.057	1.152	0.043	128.212	1.47826
152	0.03	0.594193	NEG	0.019	0.820961	Negative	0.021	0.658385	Negative	8.2	1.9	ZIK	160	<10	<10	prim Zika	4	152	2	2.3535	0.734	0.081	1.7655	0.0465	134.6	1	2	1.613	0.458	0.046	1.001	0.038	104.9	1.7	RSE0137A	1.558	0.54	0.057	1.152	0.043	128.212	1.47826
153	1.344	87.7987	POS	0.752	65.9844	Positive	0.642	38.0354	Positive	22.4	2.3	FLAVI	>1280	>1280	>80		7	153	2	2.3535	0.734	0.081	1.7655	0.0465	134.6	1	2	1.613	0.458	0.046	1.001	0.038	104.9	1.7	RSE0137A	1.558	0.54	0.057	1.152	0.043	128.212	1.47826
154	1.884	147.817	POS	1.338	157.547	Positive	1.185	155.732	Positive	52.3	3.2	FLAVI	>1280	>80	20		14	154	2	2.3535	0.734	0.081	1.7655	0.0465	134.6	1	2	1.613	0.458	0.046	1.001	0.038	104.9	1.7	RSE0134A	1.427	0.443	0.046	0.858	0.038	95.9146	1.63728
155	0.088	2.19297	NEG	0.05	2.17467	Negative	0.053	2.31738	Negative	26.2	2.7	FLAVI	>80	>80	10		8	155	2	2.3535	0.734	0.081	1.7655	0.0465	134.6	1	2	1.613	0.458	0.046	1.001	0.038	104.9	1.7	RSE0134A	1.427	0.443	0.046	0.858	0.038	95.9146	1.63728
156	0.329	8.83615	NEG	0.191	8.33188	Negative	0.112	4.99244	Negative	23.6	3.3	ZIK	80	<10	<10	prim Zika	4	156	2	2.3535	0.734	0.081	1.7655	0.0465	134.6	1	2	1.613	0.458	0.046	1.001	0.038	104.9	1.7	RSE0134A	1.427	0.443	0.046	0.858	0.038	95.9146	1.63728
157	1.257	78.129	POS	0.662	51.9219	Positive	0.691	65.3659	Positive	2.2	4.8	DEN		320	320	undetermined	72	157	2	2.3535	0.734	0.081	1.7655	0.0465	134.6	1	2	1.613	0.458	0.046	1.001	0.038	104.9	1.7	RSE0134A	1.427	0.443	0.046	0.858	0.038	95.9146	1.63728
158	0.041	0.897409	NEG	0.03	1.30131	Negative	0.042	1.81864	Negative	1.299	0.78	NEG					11	158	2	2.3535	0.734	0.081	1.7655	0.0465	134.6	1	2	1.613	0.458	0.046	1.001	0.038	104.9	1.7	RSE0134A	1.427	0.443	0.046	0.858	0.038	95.9146	1.63728
159	0.1	2.52375	NEG	0.061	2.65502	Negative	0.078	3.45088	Negative	1.203	0.75	NEG					31	159	2	2.3535	0.734	0.081	1.7655	0.0465	134.6	1	2	1.613	0.458	0.046	1.001	0.038	104.9	1.7	RSE0134A	1.427	0.443	0.046	0.858	0.038	95.9146	1.63728
160	0.262	6.98929	NEG	0.142	6.19214	Negative	0.135	6.03526	Negative	1.219	1.4	NEG					11	160	2	2.3535	0.734	0.081	1.7655	0.0465	134.6	1	2	1.613	0.458	0.046	1.001	0.038	104.9	1.7	RSE0134A	1.427	0.443	0.046	0.858	0.038	95.9146	1.63728
161	1.727	130.367	POS	1.084	117.859	Positive	0.999	121.707	Positive	38.8	2.1	ZIK	20480	<10	<10	prim Zika	5	161	2	2.3535	0.734	0.081	1.7655	0.0465	134.6	1	2	1.613	0.458	0.046	1.001	0.038	104.9	1.7	RSE0134A	1.427	0.443	0.046	0.858	0.038	95.9146	1.63728
162	0.438	11.8407	NEG	0.246	10.7336	Negative	0.25	11.2494	Negative	6.672	7.9	DEN			320	undetermined	40	162	2	2.3535	0.734	0.081	1.7655	0.0465	134.6	1	2	1.613	0.458	0.046	1.001	0.038	104.9	1.7	RSE0134A	1.427	0.443	0.046	0.858	0.038	95.9146	1.63728
163	0.114	2.90966	NEG	0.058	2.52402	Negative	0.07	3.08816	Negative	84.2	2.4	FLAVI	>1280	>80	>80		6	163	2	2.3535	0.734	0.081	1.7655	0.0465	134.6	1	2	1.613	0.458	0.046	1.001	0.038	104.9	1.7	RSE0134A	1.427	0.443	0.046	0.858	0.038	95.9146	1.63728
164	0.078	1.91732	NEG	0.049	2.131	Negative	0.062	2.72544	Negative	1.833	0.65	NEG					254	164	2	2.3535	0.734	0.081	1.7655	0.0465	134.6	1	2	1.613	0.458	0.046	1.001	0.038	104.9	1.7	RSE0134A	1.427	0.443	0.046	0.858	0.038	95.9146	1.63728
165	0.033	0.676888	NEG	0.019	0.820961	Negative	0.02	0.821159	Negative	4.6	9.5	ZIK	10	<10	<10	prim Zika	1	165	2	2.3535	0.734	0.081	1.7655	0.0465	134.6	1	2	1.613	0.458	0.046	1.001	0.038	104.9	1.7	RSE0134A	1.427	0.443	0.046	0.858	0.038	95.9146	1.63728
166	0.344	9.24963	NEG	0.199	8.68122	Negative	0.1	4.44836	Negative	36.4	4.4	ZIK	20480	<10	<10	prim Zika	7	166	2	2.3535	0.734	0.081	1.7655	0.0465	134.6	1	2	1.613	0.458	0.046	1.001	0.038	104.9	1.7	RSE0134A	1.427	0.443	0.046	0.858	0.038	95.9146	1.63728
167	0.039	0.842279	NEG	0.019	0.820961	Negative	0.033	1.41058	Negative	12.921	3.8	DEN		20	640	prim DEN	5	167	2	2.3535	0.734	0.081	1.7655	0.0465	134.6	1	2	1.613	0.458	0.046	1.001	0.038	104.9	1.7	RSE0134A	1.427	0.443	0.046	0.858	0.038	95.9146	1.63728
168	0.084	2.08271	NEG	0.053	2.30568	Negative	0.068	2.99748	Negative	1.06	0.61	NEG					146	168	2	2.3535	0.734	0.081	1.7655	0.0465	134.6	1	2	1.613	0.458	0.046	1.001	0.038	104.9	1.7	RSE0134A	1.427	0.443	0.046	0.858	0.038	95.9146	1.63728
169	0.233	6.18991	NEG	0.288	12.5677	Negative	0.111	4.9471	Negative		0.95	NEG					9	169	2	2.3535	0.734	0.081	1.7655	0.0465	134.6	1	2	1.613	0.458	0.046	1.001	0.038	104.9	1.7	RSE0134A	1.427	0.443	0.046	0.858	0.038	95.9146	1.63728
170	2.816	251.405	POS	2.18	289.109	Positive	1.976	>200	Positive	12.4	2.6	FLAVI	>1280	>1280	>1280		7	170	2	2.3535	0.734	0.081	1.7655	0.0465	134.6	1	2	1.613	0.458	0.046	1.001	0.038	104.9	1.7	RSE0134A	1.427	0.443	0.046	0.858	0.038	95.9146	1.63728
171	0.098	2.46862	NEG	0.063	2.74236	Negative	0.091	3.91943	Negative	1.151	1.3	NEG					13	171	2	2.3535	0.734	0.081	1.7655	0.0465	134.6	1	2	1.613	0.458	0.046	1.001	0.038	104.9	1.7	RSE0132A	1.533	0.468	0.046	1.04	0.036	116.676	1.57346
172	0.044	0.980104	NEG	0.023	0.995633	Negative	0.033	1.4455	Negative	1.5	0.55	NEG					21	172	2	2.3535	0.734	0.081	1.7655	0.0465	134.6	1	2	1.613	0.458	0.046	1.001	0.038	104.9	1.7	RSE0132A	1.533	0.468	0.046	1.04	0.036	116.676	1.57346
173	0.3	7.39502	NEG	0.163	7.10917	Negative	0.242	10.3602	Negative	32.9	3	ZIK	1280	<10	<10	prim Zika	11	173	3	2.2495	0.8175	0.0785	1.538	0.049	110.6	1.3	2	1.613	0.458	0.046	1.001	0.038	104.9	1.7	RSE0132A	1.533	0.468	0.046	1.04	0.036	116.676	1.57346
174	2.47	227.704	POS	1.518	185.672	Positive	1.861	>200	Positive	76.7	1.4	ZIK	640	<10	<10	prim Zika	47	174	3	2.2495	0.8175	0.0785	1.538	0.049	110.6	1.3	2	1.613	0.458	0.046	1.001	0.038	104.9	1.7	RSE0132A	1.533	0.468	0.046	1.04	0.036	116.676	1.57346
175	0.019	0.550711	NEG	0.011	0.471616	Negative	0.018	0.805687	Negative	3.382	12.8	DEN			80	undetermined	18	175	3	2.2495	0.8175	0.0785	1.538	0.049	110.6	1.3	2	1.613	0.458	0.046	1.001	0.038	104.9	1.7	RSE0132A	1.533	0.468	0.046	1.04	0.036	116.676	1.57346
176	0.028	0.769924	NEG	0.023	0.995633	Negative	0.026	1.14692	Negative	1.152	1	NEG					32	176	3	2.2495	0.8175	0.0785	1.538	0.049	110.6	1.3	2	1.613	0.458	0.046	1.001	0.038	104.9	1.7	RSE0132A	1.533	0.468	0.046	1.04	0.036	116.676	1.57346
177	0.037	0.989137	NEG	0.026	1.12664	Negative	0.032	1.40284	Negative	1.516	0.76	NEG					15	177	3	2.2495	0.8175	0.0785	1.538	0.049	110.6	1.3	2	1.613	0.458	0.046	1.001	0.038	104.9	1.7	RSE0132A	1.533	0.468	0.046	1.04	0.036	116.676	1.57346
178	0.051	1.33013	NEG	0.039	1.69432	Negative	0.049	2.12796	Negative	0.995	1.7	NEG					31	178	3	2.2495	0.8175	0.0785	1.538	0.049	110.6	1.3	2	1.613	0.458	0.046	1.001	0.038	104.9	1.7	RSE0132A	1.533	0.468	0.046	1.04	0.036	116.676	1.57346
179	0.895	29.7399	POS	0.425	19	Borderline	0.598	41.9718	Positive	1.56	1.2	NEG					55	179	3	2.2495	0.8175	0.0785	1.538	0.049	110.6	1.3	2	1.613	0.458	0.046	1.001	0.038	104.9	1.7	RSE0132A	1.533	0.468	0.046	1.04	0.036	116.676	1.57346
180	0.038	1.01349	NEG	0.025	1.08297	Negative	0.03	1.31754	Negative	3.3	1.4	ZIK	40	<10	<10	prim Zika	10	180	3	2.2495	0.8175	0.0785	1.538	0.049	110.6	1.3	2	1.613	0.458	0.046	1.001	0.038	104.9	1.7	RSE0132A	1.533	0.468	0.046	1.04	0.036	116.676	1.57346
181	0.172	4.27733	NEG	0.04	1.73799	Negative	0.128	5.49763	Negative	2.31	5.8	DEN		5120	5120	undetermined	4	181	3	2.2495	0.8175	0.0785	1.538	0.049	110.6	1.3	2	1.613	0.458	0.046	1.001	0.038	104.9	1.7	RSE0132A	1.533	0.468	0.046	1.04	0.036	116.676	1.57346
182	2.304	206.839	POS	1.427	171.453	Positive	1.654	>200	Positive	5.942	2.9	FLAVI*			5120	flavi	9	182	3	2.2495	0.8175	0.0785	1.538	0.049	110.6	1.3	2	1.613	0.458	0.046	1.001	0.038	104.9	1.7	RSE0132A	1.533	0.468	0.046	1.04	0.036	116.676	1.57346
183	0.091	2.30441	NEG	0.061	2.65217	Negative	0.075	3.23697	Negative	12.307	7.7	DEN		>20480	2560	prim DEN	4	183	3	2.2495	0.8175	0.0785	1.538	0.049	110.6	1.3	3	1.595	0.46	0.046	0.956	0.045	98.7	2	RSE0132A	1.533	0.468	0.046	1.04	0.036	116.676	1.57346
184	0.099	2.49927	NEG	0.067	2.91304	Negative	0.068	2.93839	Negative	8.754	2.3	DEN		320	20	prim DEN	7	184	3	2.2495	0.8175	0.0785	1.538	0.049	110.6	1.3	3	1.595	0.46	0.046	0.956	0.045	98.7	2	RSE0132A	1.533	0.468	0.046	1.04	0.036	116.676	1.57346
185	2.706	257.367	POS	2.343	318.905	Positive	2.349	>200	Positive	57.4	4	FLAVI	>1280	>1280	>1280		5	185	3	2.2495	0.8175	0.0785	1.538	0.049	110.6	1.3	3	1.595	0.46	0.046	0.956	0.045	98.7	2	RSE0132A	1.533	0.468	0.046	1.04	0.036	116.676	1.57346
186	0.025	0.696853	NEG	0.023	1	Negative	0.025	1.10427	Negative	0.962	0.91	NEG					24	186	3	2.2495	0.8175	0.0785	1.538	0.049	110.6	1.3	3	1.595	0.46	0.046	0.956	0.045	98.7	2	RSE0132A	1.533	0.468	0.046	1.04	0.036	116.676	1.57346
187	0.033	0.891709	NEG	0.12	5.21739	Negative	0.027	1.18957	Negative	1.281	0.81	NEG					9	187	3	2.2495	0.8175	0.0785	1.538	0.049	110.6	1.3	3	1.595	0.46	0.046	0.956	0.045	98.7	2	RSE0132A	1.533	0.468	0.046	1.04	0.036	116.676	1.57346
188	0.132	3.30305	NEG	0.089	3.86957	Negative	0.118	5.07109	Negative	14.347	2.7	ZIK	160	<10	<10	prim Zika	10	188	3	2.2495	0.8175	0.0785	1.538	0.049	110.6	1.3	3	1.595	0.46	0.046	0.956	0.045	98.7	2	RSE0132A	1.533	0.468	0.046	1.04	0.036	116.676	1.57346
189	0.114	2.86462	NEG	0.079	3.43478	Negative	0.118	5.07109	Negative	3.702	7.7	DEN		320	20	prim DEN	57	189	3	2.2495	0.8175	0.0785	1.538	0.049	110.6	1.3	3	1.595	0.46	0.046	0.956	0.045	98.7	2	RSE0132A	1.533	0.468	0.046	1.04	0.036	116.676	1.57346
190	0.892	29.3629	POS	0.484	23.8254	Positive	0.702	59.5493	Positive	53.3	2.9	FLAVI	>80	>20	10		7	190	3	2.2495	0.8175	0.0785	1.538	0.049	110.6	1.3	3	1.595	0.46	0.046	0.956	0.045	98.7	2	RSE0132A	1.533	0.468	0.046	1.04	0.036	116.676	1.57346
191	0.03	0.818638	NEG	0.028	1.21739	Negative	0.035	1.53081	Negative	1.52	1.1	NEG					21	191	3	2.2495	0.8175	0.0785	1.538	0.049	110.6	1.3	3	1.595	0.46	0.046	0.956	0.045	98.7	2	RSE0132A	1.533	0.468	0.046	1.04	0.036	116.676	1.57346
192	0.05	1.30578	NEG	0.052	2.26087	Negative	0.036	1.57346	Negative	1.477	0.98	NEG					8	192	3	2.2495	0.8175	0.0785	1.538	0.049	110.6	1.3	3	1.595	0.46	0.046	0.956	0.045	98.7	2	RSE0132A	1.533	0.468	0.046	1.04	0.036	116.676	1.57346
193	0.855	24.7123	POS	0.53	31.127	Positive	0.654	51.4366	Positive	39.2	3.4	ZIK	20480	<10	<10	prim Zika	10	193	3	2.2495	0.8175	0.0785	1.538	0.049	110.6	1.3	3	1.595	0.46	0.046	0.956	0.045	98.7	2	RSE0132A	1.533	0.468	0.046	1.04	0.036	116.676	1.57346
194	0.454	11.146	NEG	0.218	9.47826	Negative	0.233	9.9763	Negative	52	4.2	ZIK	1280	<10	<10	prim Zika	7	194	3	2.2495	0.8175	0.0785	1.538	0.049	110.6	1.3	3	1.595	0.46	0.046	0.956	0.045	98.7	2	RSE0132A	1.533	0.468	0.046	1.04	0.036	116.676	1.57346
195	1.706	131.676	POS	1.23	142.238	Positive	1.339	167.211	Positive	44.8	3	ZIK	>20480		<10	prim Zika	10	195	3	2.2495	0.8175	0.0785	1.538	0.049	110.6	1.3	3	1.595	0.46	0.046	0.956	0.045	98.7	2	RSE0132A	1.533	0.468	0.046	1.04	0.036	116.676	1.57346
196	0.035	0.940423	NEG	0.025	1.08696	Negative	0.029	1.27488	Negative	15.849	32	DEN		2560	320	prim DEN	14	196	3	2.2495	0.8175	0.0785	1.538	0.049	110.6	1.3	3	1.595	0.46	0.046	0.956	0.045	98.7	2	RSE0132A	1.533	0.468	0.046	1.04	0.036	116.676	1.57346
197	0.062	1.59806	NEG	0.042	1.82609	Negative	0.028	1.23223	Negative	1.171	1.9	NEG					40	197	3	2.2495	0.8175	0.0785	1.538	0.049	110.6	1.3	3	1.595	0.46	0.046	0.956	0.045	98.7	2	RSE0132A	1.533	0.468	0.046	1.04	0.036	116.676	1.57346
198	0.071	1.81727	NEG	0.051	2.21739	Negative	0.071	3.06635	Negative	1.312	1.3	NEG					85	198	3	2.2495	0.8175	0.0785	1.538	0.049	110.6	1.3	3	1.595	0.46	0.046	0.956	0.045	98.7	2	RSE0132A	1.533	0.468	0.046	1.04	0.036	116.676	1.57346
199	0.101	2.54798	NEG	0.071	3.08696	Negative	0.08	3.45024	Negative	34.7	1.3	ZIK	2560	<10	<10	prim Zika	3	199	3	2.2495	0.8175	0.0785	1.538	0.049	110.6	1.3	3	1.595	0.46	0.046	0.956	0.045	98.7	2	RSE0132A	1.533	0.468	0.046	1.04	0.036	116.676	1.57346
200	0.089	2.2557	NEG	0.092	4	Negative	0.037	1.61611	Negative	38.9	3.5	ZIK	2560	<10	<10	prim Zika	9	200	3	2.2495	0.8175	0.0785	1.538	0.049	110.6	1.3	3	1.595	0.46	0.046	0.956	0.045	98.7	2	RSE0132A	1.533	0.468	0.046	1.04	0.036	116.676	1.57346
201	0.051	1.33013	NEG	0.052	2.26087	Negative	0.053	2.29858	Negative	16.59	28.5	DEN		640	640	sec DEN	16	201	3	2.2495	0.8175	0.0785	1.538	0.049	110.6	1.3	3	1.595	0.46	0.046	0.956	0.045	98.7	2	RSE0132A	1.533	0.468	0.046	1.04	0.036	116.676	1.57346
202	1.566	114.079	POS	0.964	100.016	Positive	1.13	131.887	Positive	11.802	4.5	FLAVI*			640	flavi	12	202	3	2.2495	0.8175	0.0785	1.538	0.049	110.6	1.3	3	1.595	0.46	0.046	0.956	0.045	98.7	2	RSE0132A	1.533	0.468	0.046	1.04	0.036	116.676	1.57346
203	0.289	7.12709	NEG	0.3	13.0435	Negative	0.115	4.94313	Negative	1.728	23.1	DEN		160	80	prim DEN 3	48	203	3	2.2495	0.8175	0.0785	1.538	0.049	110.6	1.3	3	1.595	0.46	0.046	0.956	0.045	98.7	2	RSE0132A	1.533	0.468	0.046	1.04	0.036	116.676	1.57346
204	0.038	1.01349	NEG	0.034	1.47826	Negative	0.036	1.57346	Negative	1.134	0.65	NEG					8	204	3	2.2495	0.8175	0.0785	1.538	0.049	110.6	1.3	3	1.595	0.46	0.046	0.956	0.045	98.7	2	RSE0132A	1.533	0.468	0.046	1.04	0.036	116.676	1.57346
205	0.12	3.01077	NEG	0.09	3.91304	Negative	0.114	4.90047	Negative	6.04	1.7	ZIK	80	<10	<10	prim Zika	2	205	3	2.2495	0.8175	0.0785	1.538	0.049	110.6	1.3	3	1.595	0.46	0.046	0.956	0.045	98.7	2	RSE0132A	1.533	0.468	0.046	1.04	0.036	116.676	1.57346
206	0.064	1.64678	NEG	0.044	1.91304	Negative	0.07	3.0237	Negative	12.241	0.8	ZIK	10	<10	<10	prim Zika	11	206	3	2.2495	0.8175	0.0785	1.538	0.049	110.6	1.3	3	1.595	0.46	0.046	0.956	0.045	98.7	2	RSE0132A	1.533	0.468	0.046	1.04	0.036	116.676	1.57346
207	0.062	1.59806	NEG	0.061	2.65217	Negative	0.052	2.25592	Negative	1.142	0.81	NEG					18	207	3	2.2495	0.8175	0.0785	1.538	0.049	110.6	1.3	3	1.595	0.46	0.046	0.956	0.045	98.7	2	RSE0132A	1.533	0.468	0.046	1.04	0.036	116.676	1.57346
208	0.138	3.44919	NEG	0.109	4.73913	Negative	0.128	5.49763	Negative	1.133	0.58	NEG					25	208	3	2.2495	0.8175	0.0785	1.538	0.049	110.6	1.3	3	1.595	0.46	0.046	0.956	0.045	98.7	2	RSE0132A	1.533	0.468	0.046	1.04	0.036	116.676	1.57346
209	0.035	0.940423	NEG	0.029	1.26087	Negative	0.031	1.36019	Negative	10.289	6	DEN		40	40	prim DEN 3	24	209	3	2.2495	0.8175	0.0785	1.538	0.049	110.6	1.3	3	1.595	0.46	0.046	0.956	0.045	98.7	2	RSE0132A	1.533	0.468	0.046	1.04	0.036	116.676	1.57346
210	0.111	2.79155	NEG	0.065	2.82609	Negative	0.08	3.45024	Negative	5.822	1.8	ZIK	80	<10	<10	prim Zika	2	210	3	2.2495	0.8175	0.0785	1.538	0.049	110.6	1.3	3	1.595	0.46	0.046	0.956	0.045	98.7	2	RSE0132A	1.533	0.468	0.046	1.04	0.036	116.676	1.57346
211	2.524	234.491	POS	1.912	250.492	Positive	2.014	>200	Positive	14.5	2.4	FLAVI	>80	>80	>1280		7	211	3	2.2495	0.8175	0.0785	1.538	0.049	110.6	1.3	3	1.595	0.46	0.046	0.956	0.045	98.7	2	RSE0132A	1.533	0.468	0.046	1.04	0.036	116.676	1.57346
212	0.047	1.23271	NEG	0.038	1.65217	Negative	0.044	1.91469	Negative	1.107	1.1	NEG					90	212	3	2.2495	0.8175	0.0785	1.538	0.049	110.6	1.3	3	1.595	0.46	0.046	0.956	0.045	98.7	2	RSE0132A	1.533	0.468	0.046	1.04	0.036	116.676	1.57346
213	1.513	107.417	POS	0.893	88.746	Positive	1.098	126.479	Positive	1.34	5.8	DEN		640	1280	undetermined	16	213	3	2.2495	0.8175	0.0785	1.538	0.049	110.6	1.3	3	1.595	0.46	0.046	0.956	0.045	98.7	2	RSE0132A	1.533	0.468	0.046	1.04	0.036	116.676	1.57346
214	0.352	8.66158	NEG	0.187	8.13043	Negative	0.211	9.03791	Negative	1.216	28.5	DEN		640	80	undetermined	32	214	3	2.2495	0.8175	0.0785	1.538	0.049	110.6	1.3	3	1.595	0.46	0.046	0.956	0.045	98.7	2	RSE0132A	1.533	0.468	0.046	1.04	0.036	116.676	1.57346
215	2.259	201.183	POS	1.49	183.508	Positive	1.688	>200	Positive	53.3	4.3	FLAVI	5120		2560		9	215	3	2.2495	0.8175	0.0785	1.538	0.049	110.6	1.3	3	1.595	0.46	0.046	0.956	0.045	98.7	2	RSE0132A	1.533	0.468	0.046	1.04	0.036	116.676	1.57346
216	1.099	55.381	POS	0.654	50.8095	Positive	0.775	71.8873	Positive	32.6	6.2	FLAVI	>80	>1280	>20		1	216	3	2.2495	0.8175	0.0785	1.538	0.049	110.6	1.3	3	1.595	0.46	0.046	0.956	0.045	98.7	2	RSE0132A	1.533	0.468	0.046	1.04	0.036	116.676	1.57346
217	0.118	2.96205	NEG	0.053	2.30435	Negative	0.099	4.26066	Negative	1.232	0.57	NEG					61	217	3	2.2495	0.8175	0.0785	1.538	0.049	110.6	1.3	3	1.595	0.46	0.046	0.956	0.045	98.7	2	RSE0132A	1.533	0.468	0.046	1.04	0.036	116.676	1.57346
218	2.548	237.508	POS	2.047	271.921	Positive	1.986	>200	Positive	25.2	2.7	FLAVI	>80	>=1280	>=80		7	218	3	2.2495	0.8175	0.0785	1.538	0.049	110.6	1.3	3	1.595	0.46	0.046	0.956	0.045	98.7	2	RSE0132A	1.533	0.468	0.046	1.04	0.036	116.676	1.57346
219	2.638	248.82	POS	1.966	259.063	Positive	1.965	>200	Positive	16.7	2.7	FLAVI	1280	>1280	>80		7	219	3	2.2495	0.8175	0.0785	1.538	0.049	110.6	1.3	3	1.595	0.46	0.046	0.956	0.045	98.7	2	RSE0132A	1.533	0.468	0.046	1.04	0.036	116.676	1.57346
220	1.745	136.578	POS	1.087	119.54	Positive	1.243	150.986	Positive	43.6	3.7	ZIK	>20480	<10	<10	prim Zika	13	220	3	2.2495	0.8175	0.0785	1.538	0.049	110.6	1.3	3	1.595	0.46	0.046	0.956	0.045	98.7	2	RSE0132A	1.533	0.468	0.046	1.04	0.036	116.676	1.57346
221	0.435	10.6832	NEG	0.242	10.5217	Negative	0.382	16.3318	Borderline	1.904	29.5	DEN		2560	640	sec DEN (DEN 3=1280)	30	221	3	2.2495	0.8175	0.0785	1.538	0.049	110.6	1.3	3	1.595	0.46	0.046	0.956	0.045	98.7	2	RSE0132A	1.533	0.468	0.046	1.04	0.036	116.676	1.57346
222	1.871	152.415	POS	1.328	157.794	Positive	1.499	194.254	Positive	29.7	2.7	FLAVI	>1280	>=80	10		10	222	3	2.2495	0.8175	0.0785	1.538	0.049	110.6	1.3	3	1.595	0.46	0.046	0.956	0.045	98.7	2	RSE0132A	1.533	0.468	0.046	1.04	0.036	116.676	1.57346
223	2.15	187.483	POS	1.512	187	Positive	1.705	>200	Positive	23.8	3.6	FLAVI	>80	>1280	>1280		7	223	3	2.2495	0.8175	0.0785	1.538	0.049	110.6	1.3	3	1.595	0.46	0.046	0.956	0.045	98.7	2	RSE0132A	1.533	0.468	0.046	1.04	0.036	116.676	1.57346
224	1.421	95.8536	POS	1.1	121.603	Positive	1.204	144.394	Positive	41.8	5.7	FLAVI	>2560		>160		8	224	3	2.2495	0.8175	0.0785	1.538	0.049	110.6	1.3	3	1.595	0.46	0.046	0.956	0.045	98.7	2	RSE0132A	1.533	0.468	0.046	1.04	0.036	116.676	1.57346
225	0.048	1.25706	NEG	0.044	1.91304	Negative	0.047	2.04265	Negative	0.862	0.77	NEG					64	225	3	2.2495	0.8175	0.0785	1.538	0.049	110.6	1.3	3	1.595	0.46	0.046	0.956	0.045	98.7	2	RSE0132A	1.533	0.468	0.046	1.04	0.036	116.676	1.57346
226	0.065	1.67113	NEG	0.052	2.26087	Negative	0.046	2	Negative	1.306	0.43	NEG					19	226	3	2.2495	0.8175	0.0785	1.538	0.049	110.6	1.3	3	1.595	0.46	0.046	0.956	0.045	98.7	2	RSE0132A	1.533	0.468	0.046	1.04	0.036	116.676	1.57346
227	0.054	1.40321	NEG	0.036	1.56522	Negative	0.056	2.42654	Negative	1.148	0.55	NEG					8	227	3	2.2495	0.8175	0.0785	1.538	0.049	110.6	1.3	3	1.595	0.46	0.046	0.956	0.045	98.7	2	RSE0132A	1.533	0.468	0.046	1.04	0.036	116.676	1.57346
228	0.27	6.66431	NEG	0.182	7.91304	Negative	0.266	11.3839	Negative	33.7	11.3	ZIK	320	<10	<10	prim Zika	5	228	3	2.2495	0.8175	0.0785	1.538	0.049	110.6	1.3	3	1.595	0.46	0.046	0.956	0.045	98.7	2	RSE0132A	1.533	0.468	0.046	1.04	0.036	116.676	1.57346
229	0.066	1.69549	NEG	0.077	3.34783	Negative	0.053	2.29858	Negative	1.26	12.8	DEN		1280	80	undetermined	3	229	3	2.2495	0.8175	0.0785	1.538	0.049	110.6	1.3	3	1.595	0.46	0.046	0.956	0.045	98.7	2	RSE0132A	1.533	0.468	0.046	1.04	0.036	116.676	1.57346
230	0.052	1.35449	NEG	0.042	1.82609	Negative	0.05	2.17062	Negative	16.008	32	DEN		80	20	undetermined	5	230	3	2.2495	0.8175	0.0785	1.538	0.049	110.6	1.3	3	1.595	0.46	0.046	0.956	0.045	98.7	2	RSE0132A	1.533	0.468	0.046	1.04	0.036	116.676	1.57346
231	2.884	279.74	POS	2.099	280.175	Positive	2.189	>200	Positive	59.6	3.2	FLAVI	>1280	>1280	>80		7	231	3	2.2495	0.8175	0.0785	1.538	0.049	110.6	1.3	3	1.595	0.46	0.046	0.956	0.045	98.7	2	RSE0132A	1.533	0.468	0.046	1.04	0.036	116.676	1.57346
232	0.046	1.20835	NEG	0.041	1.78261	Negative	0.04	1.74408	Negative	1.429	1.1	NEG					67	232	3	2.2495	0.8175	0.0785	1.538	0.049	110.6	1.3	3	1.595	0.46	0.046	0.956	0.045	98.7	2	RSE0132A	1.533	0.468	0.046	1.04	0.036	116.676	1.57346
233	0.137	3.42483	NEG	0.09	3.91304	Negative	0.111	4.77251	Negative	13.57	4.8	DEN			2560	undetermined	32	233	3	2.2495	0.8175	0.0785	1.538	0.049	110.6	1.3	3	1.595	0.46	0.046	0.956	0.045	98.7	2	RSE0132A	1.533	0.468	0.046	1.04	0.036	116.676	1.57346
234	1.265	76.2457	POS	0.845	81.127	Positive	1.006	110.93	Positive	8.2	1.8	FLAVI	>1280	>1280	>1280		7	234	3	2.2495	0.8175	0.0785	1.538	0.049	110.6	1.3	3	1.595	0.46	0.046	0.956	0.045	98.7	2	RSE0132A	1.533	0.468	0.046	1.04	0.036	116.676	1.57346
235	0.087	2.20699	NEG	0.053	2.30435	Negative	0.051	2.2267	Negative	1.06	0.84	NEG					96	235	3	2.2495	0.8175	0.0785	1.538	0.049	110.6	1.3	3	1.595	0.46	0.046	0.956	0.045	98.7	2	RSE0134A	1.427	0.443	0.046	0.858	0.038	95.9146	1.63728
236	0.889	28.9858	POS	0.537	32.2381	Positive	0.523	34.6341	Positive	53.9	1.9	ZIK	20480	<10	<10	prim Zika	25	236	3	2.2495	0.8175	0.0785	1.538	0.049	110.6	1.3	3	1.595	0.46	0.046	0.956	0.045	98.7	2	RSE0134A	1.427	0.443	0.046	0.858	0.038	95.9146	1.63728
237	2.869	277.855	POS	2.146	287.635	Positive	2.106	>200	Positive	45.1	5.9	FLAVI	>1280	>1280	>80		7	237	3	2.2495	0.8175	0.0785	1.538	0.049	110.6	1.3	3	1.595	0.46	0.046	0.956	0.045	98.7	2	RSE0134A	1.427	0.443	0.046	0.858	0.038	95.9146	1.63728
238	0.031	0.842995	NEG	0.025	1.08696	Negative	0.028	1.18388	Negative	28.636	19.6	DEN		320	40	undetermined	2	238	3	2.2495	0.8175	0.0785	1.538	0.049	110.6	1.3	3	1.595	0.46	0.046	0.956	0.045	98.7	2	RSE0134A	1.427	0.443	0.046	0.858	0.038	95.9146	1.63728
239	0.402	9.87943	NEG	0.228	9.91304	Negative	0.27	12.1562	Negative	3.974	2.3	DEN			640	undetermined	65	239	3	2.2495	0.8175	0.0785	1.538	0.049	110.6	1.3	3	1.595	0.46	0.046	0.956	0.045	98.7	2	RSE0134A	1.427	0.443	0.046	0.858	0.038	95.9146	1.63728
240	0.651	15.9443	NEG	0.432	18.7826	Borderline	0.471	25.122	Positive	45.684	29.5	DEN			20480	undetermined	15	240	3	2.2495	0.8175	0.0785	1.538	0.049	110.6	1.3	3	1.595	0.46	0.046	0.956	0.045	98.7	2	RSE0134A	1.427	0.443	0.046	0.858	0.038	95.9146	1.63728
241	1.234	72.3493	POS	0.854	82.5556	Positive	0.862	96.6463	Positive	38	4.9	ZIK	>2560	<10	<10	prim Zika	42	241	3	2.2495	0.8175	0.0785	1.538	0.049	110.6	1.3	3	1.595	0.46	0.046	0.956	0.045	98.7	2	RSE0134A	1.427	0.443	0.046	0.858	0.038	95.9146	1.63728
242	0.029	0.794281	NEG	0.024	1.04348	Negative	0.024	1.00252	Negative	1.279	1.3	NEG					75	242	3	2.2495	0.8175	0.0785	1.538	0.049	110.6	1.3	3	1.595	0.46	0.046	0.956	0.045	98.7	2	RSE0134A	1.427	0.443	0.046	0.858	0.038	95.9146	1.63728
243	1.017	45.0743	POS	0.633	47.4762	Positive	0.64	56.0366	Positive	5.6	1.5	FLAVI	>1280	>1280	>1280		7	243	3	2.2495	0.8175	0.0785	1.538	0.049	110.6	1.3	3	1.595	0.46	0.046	0.956	0.045	98.7	2	RSE0134A	1.427	0.443	0.046	0.858	0.038	95.9146	1.63728
244	0.669	16.3827	BORDERLINE	0.405	17.6087	Borderline	0.497	29.878	Positive	5.2	2	FLAVI	>80	>1280	>1280		7	244	3	2.2495	0.8175	0.0785	1.538	0.049	110.6	1.3	3	1.595	0.46	0.046	0.956	0.045	98.7	2	RSE0134A	1.427	0.443	0.046	0.858	0.038	95.9146	1.63728
245	2.837	273.832	POS	2.213	298.27	Positive	2.295	>200	Positive	62.6	10.4	FLAVI	>1280	>1280	>80		7	245	3	2.2495	0.8175	0.0785	1.538	0.049	110.6	1.3	3	1.595	0.46	0.046	0.956	0.045	98.7	2	RSE0134A	1.427	0.443	0.046	0.858	0.038	95.9146	1.63728
246	0.036	0.96478	NEG	0.032	1.3913	Negative	0.033	1.41058	Negative	1.134	1.5	NEG					108	246	3	2.2495	0.8175	0.0785	1.538	0.049	110.6	1.3	3	1.595	0.46	0.046	0.956	0.045	98.7	2	RSE0134A	1.427	0.443	0.046	0.858	0.038	95.9146	1.63728
247	0.28	6.90788	NEG	0.055	2.3913	Negative	0.461	23.2927	Positive	1.436	1.6	NEG					151	247	3	2.2495	0.8175	0.0785	1.538	0.049	110.6	1.3	3	1.595	0.46	0.046	0.956	0.045	98.7	2	RSE0134A	1.427	0.443	0.046	0.858	0.038	95.9146	1.63728
248	0.592	14.5073	NEG	0.406	17.6522	Borderline	0.495	29.5122	Positive	1.781	3.8	DEN		>1280	>1280	sec DEN (>1280 DEN 3 and 4)	30	248	3	2.2495	0.8175	0.0785	1.538	0.049	110.6	1.3	3	1.595	0.46	0.046	0.956	0.045	98.7	2	RSE0134A	1.427	0.443	0.046	0.858	0.038	95.9146	1.63728
249	2.637	248.694	POS	2.16	289.857	Positive	2.038	>200	Positive	98.9	7.2	FLAVI	>1280	>1280	>1280		7	249	3	2.2495	0.8175	0.0785	1.538	0.049	110.6	1.3	3	1.595	0.46	0.046	0.956	0.045	98.7	2	RSE0134A	1.427	0.443	0.046	0.858	0.038	95.9146	1.63728
250	2.184	191.756	POS	1.688	214.937	Positive	1.66	>200	Positive	57.5	1.6	FLAVI	>1280	>1280	>80		7	250	3	2.2495	0.8175	0.0785	1.538	0.049	110.6	1.3	3	1.595	0.46	0.046	0.956	0.045	98.7	2	RSE0134A	1.427	0.443	0.046	0.858	0.038	95.9146	1.63728
251	2.779	266.542	POS	2.083	277.635	Positive	1.949	>200	Positive	43.3	4	FLAVI	>1280	>1280	>1280		7	251	3	2.2495	0.8175	0.0785	1.538	0.049	110.6	1.3	3	1.595	0.46	0.046	0.956	0.045	98.7	2	RSE0134A	1.427	0.443	0.046	0.858	0.038	95.9146	1.63728
252	2.285	204.451	POS	1.736	222.556	Positive	1.825	>200	Positive	34.5	2.8	FLAVI	>1280	>1280	>1280		7	252	3	2.2495	0.8175	0.0785	1.538	0.049	110.6	1.3	3	1.595	0.46	0.046	0.956	0.045	98.7	2	RSE0134A	1.427	0.443	0.046	0.858	0.038	95.9146	1.63728
253	2.712	258.121	POS	2.052	272.714	Positive	2.018	>200	Positive	46.1	1.5	FLAVI	>1280	>1280	>80		7	253	3	2.2495	0.8175	0.0785	1.538	0.049	110.6	1.3	3	1.595	0.46	0.046	0.956	0.045	98.7	2	RSE0134A	1.427	0.443	0.046	0.858	0.038	95.9146	1.63728
254	0.992	41.932	POS	0.566	36.8413	Positive	0.78	81.6463	Positive	44.9	1.4	ZIK	1280	<10	<10	prim Zika	7	254	3	2.2495	0.8175	0.0785	1.538	0.049	110.6	1.3	3	1.595	0.46	0.046	0.956	0.045	98.7	2	RSE0134A	1.427	0.443	0.046	0.858	0.038	95.9146	1.63728
255	0.153	3.81455	NEG	0.1	4.34783	Negative	0.107	4.76574	Negative	1.233	9	DEN		160	320	undetermined	34	255	3	2.2495	0.8175	0.0785	1.538	0.049	110.6	1.3	3	1.595	0.46	0.046	0.956	0.045	98.7	2	RSE0134A	1.427	0.443	0.046	0.858	0.038	95.9146	1.63728
256	0.383	9.41665	NEG	0.253	11	Negative	0.22	9.88917	Negative	29.4	4	FLAVI	>1280	20	10		3	256	3	2.2495	0.8175	0.0785	1.538	0.049	110.6	1.3	3	1.595	0.46	0.046	0.956	0.045	98.7	2	RSE0134A	1.427	0.443	0.046	0.858	0.038	95.9146	1.63728
257	0.081	2.06084	NEG	0.078	3.3913	Negative	0.065	2.86146	Negative	1.3	0.56	NEG					14	257	3	2.2495	0.8175	0.0785	1.538	0.049	110.6	1.3	3	1.595	0.46	0.046	0.956	0.045	98.7	2	RSE0134A	1.427	0.443	0.046	0.858	0.038	95.9146	1.63728
*based on PRNT from other flaviviruses
CHIK-1	0.042	1.14079	NEG	0.033	1.43478	Negative	0.037	1.59194	Negative	0.739	1.307	CHIK						CHIK-1	4	2.156	0.7005	0.072	1.4515	0.0485	112.9	1.3	3	1.595	0.46	0.046	0.956	0.045	98.7	2	RSE0134A	1.427	0.443	0.046	0.858	0.038	95.9146	1.63728
CHIK-10	0.09	2.51548	NEG	0.056	2.43478	Negative	0.08	3.45024	Negative	0.803	4.314	CHIK						CHIK-10	4	2.156	0.7005	0.072	1.4515	0.0485	112.9	1.3	3	1.595	0.46	0.046	0.956	0.045	98.7	2	RSE0132A	1.533	0.468	0.046	1.04	0.036	116.676	1.57346
CHIK-2	0.16	4.52023	NEG	0.116	5.04348	Negative	0.129	5.76322	Negative	3.352	0	CHIK						CHIK-2	4	2.156	0.7005	0.072	1.4515	0.0485	112.9	1.3	3	1.595	0.46	0.046	0.956	0.045	98.7	2	RSE0134A	1.427	0.443	0.046	0.858	0.038	95.9146	1.63728
CHIK-3	0.245	6.95458	NEG	0.183	7.95652	Negative	0.194	7.10559	Negative	0.991	1.627	CHIK						CHIK-3	4	2.156	0.7005	0.072	1.4515	0.0485	112.9	1.3	3	1.595	0.46	0.046	0.956	0.045	98.7	2	RSE0137A	1.558	0.54	0.057	1.152	0.043	128.212	1.47826
CHIK-4	0.134	3.77561	NEG	0.091	3.95652	Negative	0.115	4.16149	Negative	1.115	1.634	CHIK						CHIK-4	4	2.156	0.7005	0.072	1.4515	0.0485	112.9	1.3	3	1.595	0.46	0.046	0.956	0.045	98.7	2	RSE0137A	1.558	0.54	0.057	1.152	0.043	128.212	1.47826
CHIK-5	0.04	1.08351	NEG	0.031	1.34783	Negative	0.033	1.10559	Negative	2.311	1.122	CHIK						CHIK-5	4	2.156	0.7005	0.072	1.4515	0.0485	112.9	1.3	3	1.595	0.46	0.046	0.956	0.045	98.7	2	RSE0137A	1.558	0.54	0.057	1.152	0.043	128.212	1.47826
CHIK-6	0.071	1.97133	NEG	0.053	2.30435	Negative	0.084	3.62085	Negative	0.947	1.109	CHIK						CHIK-6	4	2.156	0.7005	0.072	1.4515	0.0485	112.9	1.3	3	1.595	0.46	0.046	0.956	0.045	98.7	2	RSE0132A	1.533	0.468	0.046	1.04	0.036	116.676	1.57346
CHIK-7	0.408	11.6228	NEG	0.306	13.3043	Negative	0.436	18.6351	Borderline	0.871	0.856	CHIK						CHIK-7	4	2.156	0.7005	0.072	1.4515	0.0485	112.9	1.3	3	1.595	0.46	0.046	0.956	0.045	98.7	2	RSE0132A	1.533	0.468	0.046	1.04	0.036	116.676	1.57346
CHIK-8	0.039	1.05487	NEG	0.05	2.17391	Negative	0.035	1.50126	Negative	1.149	1.23	CHIK						CHIK-8	4	2.156	0.7005	0.072	1.4515	0.0485	112.9	1.3	3	1.595	0.46	0.046	0.956	0.045	98.7	2	RSE0134A	1.427	0.443	0.046	0.858	0.038	95.9146	1.63728
CHIK-9	0.035	0.940316	NEG	0.033	1.43478	Negative	0.033	1.41058	Negative	1.092	0.914	CHIK						CHIK-9	4	2.156	0.7005	0.072	1.4515	0.0485	112.9	1.3	3	1.595	0.46	0.046	0.956	0.045	98.7	2	RSE0134A	1.427	0.443	0.046	0.858	0.038	95.9146	1.63728
UI-1	0.023	0.596643	NEG	0.021	1	Negative	0.018	0.730479	Negative	0	0	UI	<10	<10	<10		13	UI-1	4	2.156	0.7005	0.072	1.4515	0.0485	112.9	1.3	3	1.57	0.416	0.044	0.933	0.124	100.8	5.9	RSE0134A	1.427	0.443	0.046	0.858	0.038	95.9146	1.63728
UI-2	0.039	1.05487	NEG	0.037	2	Negative	0.027	1.17788	Negative	0	0	UI	<10	<10	<10		30	UI-2	4	2.156	0.7005	0.072	1.4515	0.0485	112.9	1.3	3	1.57	0.416	0.044	0.933	0.124	100.8	5.9	RSE0131A	1.549	0.462	0.046	0.932	0.038	97.8289	1.65385
UI-3	0.052	1.42718	NEG	0.046	2	Negative	0.046	2	Negative	0	0	UI	<10	>640	320		51	UI-3	4	2.156	0.7005	0.072	1.4515	0.0485	112.9	1.3	3	1.57	0.416	0.044	0.933	0.124	100.8	5.9	RSE0131A	1.549	0.462	0.046	0.932	0.038	97.8289	1.65385
UI-4	1.607	132.108	POS	1.175	139	Positive	1.186	139.89	Positive	0	0	UI	<10	640	640		14	UI-4	4	2.156	0.7005	0.072	1.4515	0.0485	112.9	1.3	3	1.57	0.416	0.044	0.933	0.124	100.8	5.9	RSE0131A	1.549	0.462	0.046	0.932	0.038	97.8289	1.65385
UI-5	0.696	19.8709	BORDERLINE	0.487	31	Positive	0.606	43.8454	Positive	0	8	UI	<10	640	>1280		6	UI-5	4	2.156	0.7005	0.072	1.4515	0.0485	112.9	1.3	3	1.57	0.416	0.044	0.933	0.124	100.8	5.9	RSE0131A	1.549	0.462	0.046	0.932	0.038	97.8289	1.65385
UI-6	0.042	1.14079	NEG	0.047	2	Negative	0.034	1.48077	Negative	0	0	UI	<10	<10	<10		5	UI-6	4	2.156	0.7005	0.072	1.4515	0.0485	112.9	1.3	3	1.57	0.416	0.044	0.933	0.124	100.8	5.9	RSE0131A	1.549	0.462	0.046	0.932	0.038	97.8289	1.65385
UI-7	0.056	1.54174	NEG	0.075	3	Negative	0.043	1.87019	Negative	0	0	UI	<10	<10	<10		3	UI-7	4	2.156	0.7005	0.072	1.4515	0.0485	112.9	1.3	3	1.57	0.416	0.044	0.933	0.124	100.8	5.9	RSE0131A	1.549	0.462	0.046	0.932	0.038	97.8289	1.65385
UI-8	0.09	2.51548	NEG	0.082	4	Negative	0.089	3.83412	Negative	0	0	UI	<10	10	<10		6	UI-8	4	2.156	0.7005	0.072	1.4515	0.0485	112.9	1.3	3	1.57	0.416	0.044	0.933	0.124	100.8	5.9	RSE0132A	1.533	0.468	0.046	1.04	0.036	116.676	1.57346
WN-1	0.043	1.16943	NEG	0.039	1.69565	Negative	0.044	1.90932	Negative	1.646	1.472	WN						WN-1	4	2.156	0.7005	0.072	1.4515	0.0485	112.9	1.3	3	1.595	0.46	0.046	0.956	0.045	98.7	2	RSE0134A	1.427	0.443	0.046	0.858	0.038	95.9146	1.63728
WN-10	0.041	1.11215	NEG	0.037	2	Negative	0.035	1.52404	Negative	9.647	9.838	WN						WN-10	4	2.156	0.7005	0.072	1.4515	0.0485	112.9	1.3	4	1.57	0.416	0.044	0.933	0.124	100.8	5.9	RSE0131A	1.549	0.462	0.046	0.932	0.038	97.8289	1.65385
WN-2	0.076	2.11453	NEG	0.073	3.17391	Negative	0.056	2.4534	Negative	2.812	2.908	WN						WN-2	4	2.156	0.7005	0.072	1.4515	0.0485	112.9	1.3	3	1.595	0.46	0.046	0.956	0.045	98.7	2	RSE0134A	1.427	0.443	0.046	0.858	0.038	95.9146	1.63728
WN-3	0.666	19.0117	BORDERLINE	0.51	27.9524	Positive	0.503	30.9756	Positive	1.506	1.959	WN						WN-3	4	2.156	0.7005	0.072	1.4515	0.0485	112.9	1.3	3	1.595	0.46	0.046	0.956	0.045	98.7	2	RSE0134A	1.427	0.443	0.046	0.858	0.038	95.9146	1.63728
WN-4	0.047	1.28399	NEG	0.103	4.47826	Negative	0.195	8.75567	Negative	2.447	8.404	WN						WN-4	4	2.156	0.7005	0.072	1.4515	0.0485	112.9	1.3	3	1.595	0.46	0.046	0.956	0.045	98.7	2	RSE0134A	1.427	0.443	0.046	0.858	0.038	95.9146	1.63728
WN-5	0.048	1.31263	NEG	0.056	2.43478	Negative	0.028	0.919255	Negative	1.365	1.412	WN						WN-5	4	2.156	0.7005	0.072	1.4515	0.0485	112.9	1.3	3	1.595	0.46	0.046	0.956	0.045	98.7	2	RSE0137A	1.558	0.54	0.057	1.152	0.043	128.212	1.47826
WN-6	0.069	1.91405	NEG	0.106	4.6087	Negative	0.072	2.55901	Negative	14.372	9.855	WN						WN-6	4	2.156	0.7005	0.072	1.4515	0.0485	112.9	1.3	3	1.595	0.46	0.046	0.956	0.045	98.7	2	RSE0137A	1.558	0.54	0.057	1.152	0.043	128.212	1.47826
WN-7	0.037	0.997594	NEG	0.121	6	Negative	0.029	0.956522	Negative	2.28	2.575	WN						WN-7	4	2.156	0.7005	0.072	1.4515	0.0485	112.9	1.3	4	1.57	0.416	0.044	0.933	0.124	100.8	5.9	RSE0137A	1.558	0.54	0.057	1.152	0.043	128.212	1.47826
WN-8	0.032	0.854398	NEG	0.049	2	Negative	0.027	1.17788	Negative	1.325	1.75	WN						WN-8	4	2.156	0.7005	0.072	1.4515	0.0485	112.9	1.3	4	1.57	0.416	0.044	0.933	0.124	100.8	5.9	RSE0131A	1.549	0.462	0.046	0.932	0.038	97.8289	1.65385
WN-9	0.073	2.02861	NEG	0.087	4	Negative	0.062	2.69231	Negative	9.8	3.515	WN						WN-9	4	2.156	0.7005	0.072	1.4515	0.0485	112.9	1.3	4	1.57	0.416	0.044	0.933	0.124	100.8	5.9	RSE0131A	1.549	0.462	0.046	0.932	0.038	97.8289	1.65385
YF1	0.048	1.25706	NEG	0.036	2	Negative	0.04	1.74408	Negative	1.052	0.942	YF						YF1	3	2.2495	0.8175	0.0785	1.538	0.049	110.6	1.3	4	1.57	0.416	0.044	0.933	0.124	100.8	5.9	RSE0132A	1.533	0.468	0.046	1.04	0.036	116.676	1.57346
YF-10	0.027	0.711201	NEG	0.029	1	Negative	0.032	1.40284	Negative	0.808	0.983	YF						YF-10	4	2.156	0.7005	0.072	1.4515	0.0485	112.9	1.3	4	1.57	0.416	0.044	0.933	0.124	100.8	5.9	RSE0132A	1.533	0.468	0.046	1.04	0.036	116.676	1.57346
YF-2	0.033	0.883037	NEG	0.044	2	Negative	0.046	2	Negative	0.562	0.662	YF						YF-2	4	2.156	0.7005	0.072	1.4515	0.0485	112.9	1.3	4	1.57	0.416	0.044	0.933	0.124	100.8	5.9	RSE0132A	1.533	0.468	0.046	1.04	0.036	116.676	1.57346
YF-3	0.042	1.14079	NEG	0.041	2	Negative	0.043	1.86398	Negative	0.835	0.896	YF						YF-3	4	2.156	0.7005	0.072	1.4515	0.0485	112.9	1.3	4	1.57	0.416	0.044	0.933	0.124	100.8	5.9	RSE0134A	1.427	0.443	0.046	0.858	0.038	95.9146	1.63728
YF-4	0.047	1.28399	NEG	0.047	2	Negative	0.045	1.5528	Negative	1.03	0.912	YF						YF-4	4	2.156	0.7005	0.072	1.4515	0.0485	112.9	1.3	4	1.57	0.416	0.044	0.933	0.124	100.8	5.9	RSE0137A	1.558	0.54	0.057	1.152	0.043	128.212	1.47826
YF-5	0.045	1.22671	NEG	0.042	2	Negative	0.034	1.14286	Negative	0.939	1.029	YF						YF-5	4	2.156	0.7005	0.072	1.4515	0.0485	112.9	1.3	4	1.57	0.416	0.044	0.933	0.124	100.8	5.9	RSE0137A	1.558	0.54	0.057	1.152	0.043	128.212	1.47826
YF-6	0.06	1.6563	NEG	0.047	2	Negative	0.047	1.62733	Negative	0.861	1.418	YF						YF-6	4	2.156	0.7005	0.072	1.4515	0.0485	112.9	1.3	4	1.57	0.416	0.044	0.933	0.124	100.8	5.9	RSE0137A	1.558	0.54	0.057	1.152	0.043	128.212	1.47826
YF-7	0.039	1.05487	NEG	0.041	2	Negative	0.042	1.82938	Negative	0.874	0.925	YF						YF-7	4	2.156	0.7005	0.072	1.4515	0.0485	112.9	1.3	4	1.57	0.416	0.044	0.933	0.124	100.8	5.9	RSE0132A	1.533	0.468	0.046	1.04	0.036	116.676	1.57346
YF-8	0.02	0.510725	NEG	0.02	1	Negative	0.02	0.890995	Negative	0.896	1.021	YF						YF-8	4	2.156	0.7005	0.072	1.4515	0.0485	112.9	1.3	4	1.57	0.416	0.044	0.933	0.124	100.8	5.9	RSE0132A	1.533	0.468	0.046	1.04	0.036	116.676	1.57346
YF-9	0.047	1.28399	NEG	0.045	2	Negative	0.049	2.12796	Negative	0.726	0.954	YF						YF-9	4	2.156	0.7005	0.072	1.4515	0.0485	112.9	1.3	4	1.57	0.416	0.044	0.933	0.124	100.8	5.9	RSE0132A	1.533	0.468	0.046	1.04	0.036	116.676	1.57346
Abbreviations
FC = CDC ADB-DRL Fort Collins
PHAC = Public Health Agency of Canada
MPIR = CDC MPIR lab
P.N = sample reacted on viral antigen OD/negative control reacted on viral antigen OD (Cutoff >=3 is Positive)
Dx. Interp = Diagnostic interpretation
PRNT = plaque reduction neutralization
Prim/sec = primary/secondary infection
PO = post onset of symptoms
POS = positive control
Neg (on header) = negative control
RU = relative units (Cutoff <16 NEG; >=16 to < 22 Borderline; >=22 POS)
DEN + dengue
NEG = negative
ZIK = Zika
Flavi = falvivirus
CHIK = Chikungunya
WN = West Nile
YF = yellow fever
UI = uninterpretable

## Sheet: Euroimmun IgM
Sample	FC.OD	FC.OD.Ratio	FC.RESULT	PHAC.OD	PHAC.OD.Ratio	PHAC.RESULT	MPIR.OD	MPIR.OD.Ratio	MPIR.RESULT	CDC.Zika.MAC.ELISA.P.N	CDC.DEN.MAC.ELISA.P.N	CDC.Dx.Interp	ZIKV.PRNT	DEN.1.PRNT	DEN.2.PRNT	Probable Prim/sec	Days.PO	FC.Samples	FC.Plate	FC.Calibrator.OD	FC.POS.OD	FC.NEG.OD	PHAC.Samples	PHAC.Plate	PHAC.Calibrator.OD	PHAC.POS.OD	PHAC.NEG.OD	MPIR.Samples	MPIR.Plate	MPIR.Calibrator.OD	MPIR.POS.OD	MPIR.NEG.OD
1	0.044	0.0497456	NEG	0.02	0.0486618	Negative	0.061	0.119374	Negative	1.351	0.91	NEG					8	1	1	0.8845	1.637	0.0295	1	1	0.411	1.132	0.014	1	RSE0130A	0.511	1.319	0.028
2	0.06	0.0678349	NEG	0.019	0.0462287	Negative	0.05	0.0978474	Negative	8.437	23.1	DEN			40	Prim den 3	18	2	1	0.8845	1.637	0.0295	2	1	0.411	1.132	0.014	2	RSE0130A	0.511	1.319	0.028
3	1.224	1.38383	POS	0.755	1.83698	Positive	1.249	2.17976	Positive	113.4	2.8	FLAVI	>1280	>20	<10		17	3	1	0.8845	1.637	0.0295	3	1	0.411	1.132	0.014	3	RSE0135A	0.573	1.493	0.037
4	0.234	0.264556	NEG	0.105	0.255474	Negative	0.263	0.458988	Negative	20.3	1.3	ZIK	640	<10	<10	prim Zika	1	4	1	0.8845	1.637	0.0295	4	1	0.411	1.132	0.014	4	RSE0135A	0.573	1.493	0.037
5	0.056	0.0633126	NEG	0.026	0.0632603	Negative	0.066	0.115183	Negative	11.832	11	DEN		10240	20480	sec den	37	5	1	0.8845	1.637	0.0295	5	1	0.411	1.132	0.014	5	RSE0135A	0.573	1.493	0.037
6	0.069	0.0780102	NEG	0.031	0.0754258	Negative	0.097	0.169284	Negative	1.347	0.82	NEG					21	6	1	0.8845	1.637	0.0295	6	1	0.411	1.132	0.014	6	RSE0135A	0.573	1.493	0.037
7	0.738	0.83437	BRDLN	0.465	1.13139	Positive	0.83	1.44852	Positive	50.5	4.4	ZIK	10240	<10	<10	prim Zika	30	7	1	0.8845	1.637	0.0295	7	1	0.411	1.132	0.014	7	RSE0135A	0.573	1.493	0.037
8	0.038	0.0429621	NEG	0.021	0.0510949	Negative	0.068	0.118674	Negative	1.95	1.2	NEG					12	8	1	0.8845	1.637	0.0295	8	1	0.411	1.132	0.014	8	RSE0135A	0.573	1.493	0.037
9	0.087	0.0983607	NEG	0.035	0.0851582	Negative	0.136	0.237347	Negative	1.304	0.53	NEG					1	9	1	0.8845	1.637	0.0295	9	1	0.411	1.132	0.014	9	RSE0135A	0.573	1.493	0.037
10	0.109	0.123233	NEG	0.039	0.0948905	Negative	0.113	0.221135	Negative	1	0.54	NEG					8	10	1	0.8845	1.637	0.0295	10	1	0.411	1.132	0.014	10	RSE0130A	0.511	1.319	0.028
11	0.051	0.0576597	NEG	0.023	0.0559611	Negative	0.05	0.0978474	Negative	8.964	3	DEN		1280	20	prim den 1	7	11	1	0.8845	1.637	0.0295	11	1	0.411	1.132	0.014	11	RSE0130A	0.511	1.319	0.028
12	0.017	0.0192199	NEG	0.009	0.0218978	Negative	0.017	0.0332681	Negative	1.136	1.1	NEG					26	12	1	0.8845	1.637	0.0295	12	1	0.411	1.132	0.014	12	RSE0130A	0.511	1.319	0.028
13	1.966	2.22272	POS	1.508	3.6691	Positive	1.81	3.54207	Positive	41.7	4.2	ZIK	20480	<10	<10	prim Zika	9	13	1	0.8845	1.637	0.0295	13	1	0.411	1.132	0.014	13	RSE0130A	0.511	1.319	0.028
14	0.049	0.0553985	NEG	0.025	0.0608273	Negative	0.086	0.168297	Negative	1.104	1.2	NEG					10	14	1	0.8845	1.637	0.0295	14	1	0.411	1.132	0.014	14	RSE0130A	0.511	1.319	0.028
15	0.046	0.0520068	NEG	0.024	0.0583942	Negative	0.108	0.21135	Negative	1.6	0.68	NEG					14	15	1	0.8845	1.637	0.0295	15	1	0.411	1.132	0.014	15	RSE0130A	0.511	1.319	0.028
16	2.193	2.47937	POS	1.445	3.51582	Positive	2.303	4.50685	Positive	23.5	4	ZIK	20480	<10	<10	prim Zika	13	16	1	0.8845	1.637	0.0295	16	1	0.411	1.132	0.014	16	RSE0130A	0.511	1.319	0.028
17	0.988	1.11702	POS	0.52	1.26521	Positive	0.86	1.68297	Positive	59.8	2.3	ZIK	5120	<10	<10	prim Zika	7	17	1	0.8845	1.637	0.0295	17	1	0.411	1.132	0.014	17	RSE0130A	0.511	1.319	0.028
18	0.044	0.0497456	NEG	0.021	0.0510949	Negative	0.048	0.0939335	Negative	7.2	2.3	FLAVI	>1280	>80	>1280		18	18	1	0.8845	1.637	0.0295	18	1	0.411	1.132	0.014	18	RSE0130A	0.511	1.319	0.028
19	0.564	0.637648	NEG	0.331	0.805353	Borderline	0.651	1.27397	Positive	43.4	1.2	ZIK	2560	<10	<10	prim Zika	17	19	1	0.8845	1.637	0.0295	19	1	0.411	1.132	0.014	19	RSE0130A	0.511	1.319	0.028
20	0.127	0.143584	NEG	0.065	0.158151	Negative	0.163	0.318982	Negative	3.505	1.3	ZIK	20	<10	<10	prim Zika	2	20	1	0.8845	1.637	0.0295	20	1	0.411	1.132	0.014	20	RSE0130A	0.511	1.319	0.028
21	2.721	3.07631	POS	2.38	5.79075	Positive	2.85	5.5773	Positive	44.5	6.1	ZIK	>1280	<10	<10	prim Zika	9	21	1	0.8845	1.637	0.0295	21	1	0.411	1.132	0.014	21	RSE0130A	0.511	1.319	0.028
22	0.125	0.141323	NEG	0.059	0.143552	Negative	0.284	0.555773	Negative	1.295	0.66	NEG					15	22	1	0.8845	1.637	0.0295	22	1	0.411	1.132	0.014	22	RSE0130A	0.511	1.319	0.028
23	0.05	0.0565291	NEG	0.028	0.0681265	Negative	0.072	0.1409	Negative	1.052	0.8	NEG					21	23	1	0.8845	1.637	0.0295	23	1	0.411	1.132	0.014	23	RSE0130A	0.511	1.319	0.028
24	0.712	0.804975	BRDLN	0.454	1.10462	Positive	0.765	1.49706	Positive	34	3.4	ZIK	>1280	<10	<10	prim Zika	3	24	1	0.8845	1.637	0.0295	24	1	0.411	1.132	0.014	24	RSE0130A	0.511	1.319	0.028
25	0.686	0.775579	NEG	0.351	0.854015	Borderline	0.501	0.980431	Borderline	68.6	9.8	FLAVI	5120		20480		3	25	1	0.8845	1.637	0.0295	25	1	0.411	1.132	0.014	25	RSE0130A	0.511	1.319	0.028
26	0.035	0.0395704	NEG	0.015	0.0364964	Negative	0.032	0.0626223	Negative	2.85	1.9	FLAVI	>=1280	>=1280	>80		14	26	1	0.8845	1.637	0.0295	26	1	0.411	1.132	0.014	26	RSE0130A	0.511	1.319	0.028
27	0.057	0.0644432	NEG	0.021	0.0510949	Negative	0.054	0.105675	Negative	1.134	0.64	NEG					47	27	1	0.8845	1.637	0.0295	27	1	0.411	1.132	0.014	27	RSE0130A	0.511	1.319	0.028
28	0.058	0.0655738	NEG	0.033	0.080292	Negative	0.075	0.146771	Negative	1.147	0.63	NEG					10	28	1	0.8845	1.637	0.0295	28	1	0.411	1.132	0.014	28	RSE0130A	0.511	1.319	0.028
29	0.028	0.0316563	NEG	0.015	0.0364964	Negative	0.04	0.0782779	Negative	7.577	2.9	DEN			>20480	undetermined	8	29	1	0.8845	1.637	0.0295	29	1	0.411	1.132	0.014	29	RSE0130A	0.511	1.319	0.028
30	0.058	0.0655738	NEG	0.038	0.0924574	Negative	0.116	0.227006	Negative	1.898	16.1	DEN		640	<10	prim DEN	2	30	1	0.8845	1.637	0.0295	30	1	0.411	1.132	0.014	30	RSE0130A	0.511	1.319	0.028
31	0.315	0.356133	NEG	0.19	0.462287	Negative	0.291	0.569472	Negative	32.4	5.7	FLAVI	>1280		>1280		6	31	1	0.8845	1.637	0.0295	31	1	0.411	1.132	0.014	31	RSE0130A	0.511	1.319	0.028
32	0.098	0.110797	NEG	0.065	0.158151	Negative	0.143	0.279843	Negative	1.366	1	NEG					17	32	1	0.8845	1.637	0.0295	32	1	0.411	1.132	0.014	32	RSE0130A	0.511	1.319	0.028
33	0.174	0.196721	NEG	0.054	0.131387	Negative	0.175	0.342466	Negative	4.451	1.5	ZIK	80	<10	<10	prim Zika	2	33	1	0.8845	1.637	0.0295	33	1	0.411	1.132	0.014	33	RSE0130A	0.511	1.319	0.028
34	0.755	0.85359	BRDLN	0.419	1.01946	Borderline	0.673	1.31703	Positive	56.6	4.5	ZIK	10240	<10	<10	prim Zika	29	34	1	0.8845	1.637	0.0295	34	1	0.411	1.132	0.014	34	RSE0130A	0.511	1.319	0.028
35	0.111	0.125495	NEG	0.064	0.155718	Negative	0.149	0.291585	Negative	5.3	3	FLAVI	>80	>80	>1280		145	35	1	0.8845	1.637	0.0295	35	1	0.411	1.132	0.014	35	RSE0130A	0.511	1.319	0.028
37	0.029	0.0327869	NEG	0.018	0.0437956	Negative	0.039	0.0763209	Negative	0.952	0.68	NEG					31	37	1	0.8845	1.637	0.0295	37	1	0.411	1.132	0.014	37	RSE0130A	0.511	1.319	0.028
38	0.064	0.0723573	NEG	0.033	0.080292	Negative	0.075	0.146771	Negative	0.958	0.75	NEG					11	38	1	0.8845	1.637	0.0295	38	1	0.411	1.132	0.014	38	RSE0130A	0.511	1.319	0.028
39	0.097	0.109666	NEG	0.052	0.126521	Negative	0.108	0.21135	Negative	5.7	1.6	ZIK	40	<10	<10	prim Zika	1	39	1	0.8845	1.637	0.0295	39	1	0.411	1.132	0.014	39	RSE0130A	0.511	1.319	0.028
40	0.051	0.0576597	NEG	0.024	0.0583942	Negative	0.054	0.105675	Negative	1.441	4.7	DEN			20480		21	40	1	0.8845	1.637	0.0295	40	1	0.411	1.132	0.014	40	RSE0130A	0.511	1.319	0.028
41	0.03	0.0339175	NEG	0.011	0.026764	Negative	0.034	0.0665362	Negative	1.008	0.92	NEG					8	41	1	0.8845	1.637	0.0295	41	1	0.411	1.132	0.014	41	RSE0130A	0.511	1.319	0.028
42	0.105	0.118711	NEG	0.025	0.0608273	Negative	0.133	0.260274	Negative	1.098	0.87	NEG					17	42	1	0.8845	1.637	0.0295	42	1	0.411	1.132	0.014	42	RSE0130A	0.511	1.319	0.028
43	0.026	0.0293951	NEG	0.011	0.026764	Negative	0.028	0.0547945	Negative	1.676	0.63	NEG					21	43	1	0.8845	1.637	0.0295	43	1	0.411	1.132	0.014	43	RSE0130A	0.511	1.319	0.028
44	0.129	0.145845	NEG	0.058	0.141119	Negative	0.125	0.244618	Negative	4.7	1.6	ZIK	40	<10	<10	prim Zika	4	44	1	0.8845	1.637	0.0295	44	1	0.411	1.132	0.014	44	RSE0130A	0.511	1.319	0.028
45	0.298	0.336914	NEG	0.114	0.277372	Negative	0.234	0.457926	Negative	29	1.5	ZIK	1280	<10	<10	prim Zika	5	45	1	0.8845	1.637	0.0295	45	1	0.411	1.132	0.014	45	RSE0130A	0.511	1.319	0.028
46	0.144	0.162804	NEG	0.052	0.126521	Negative	0.153	0.299413	Negative	22.9	6.5	FLAVI	>1280	>1280	1280		6	46	1	0.8845	1.637	0.0295	46	1	0.411	1.132	0.014	46	RSE0130A	0.511	1.319	0.028
47	0.028	0.0316563	NEG	0.012	0.0291971	Negative	0.038	0.074364	Negative	1.753	1.5	NEG					10	47	1	0.8845	1.637	0.0295	47	1	0.411	1.132	0.014	47	RSE0130A	0.511	1.319	0.028
48	0.041	0.0463539	NEG	0.017	0.0413625	Negative	0.063	0.123288	Negative	1.211	0.55	NEG					80	48	1	0.8845	1.637	0.0295	48	1	0.411	1.132	0.014	48	RSE0130A	0.511	1.319	0.028
49	0.157	0.177501	NEG	0.071	0.172749	Negative	0.216	0.422701	Negative	3.37	1.2	ZIK	40	<10	<10	prim Zika	2	49	1	0.8845	1.637	0.0295	49	1	0.411	1.132	0.014	49	RSE0130A	0.511	1.319	0.028
50	0.446	0.50424	NEG	0.269	0.654501	Negative	0.362	0.708415	Negative	66.4	5.9	FLAVI	>1280	>1280	>1280		11	50	1	0.8845	1.637	0.0295	50	1	0.411	1.132	0.014	50	RSE0130A	0.511	1.319	0.028
53	0.402	0.454494	NEG	0.189	0.459854	Negative	0.434	0.849315	Borderline	21.186	1.3	ZIK	2560	<10	<10	prim Zika	60	53	1	0.8845	1.637	0.0295	53	1	0.411	1.132	0.014	53	RSE0130A	0.511	1.319	0.028
54	2.926	3.30808	POS	2.207	5.36983	Positive	2.815	5.50881	Positive	51.6	3.6	ZIK	>1280	<10	<10	prim Zika	4	54	1	0.8845	1.637	0.0295	54	1	0.411	1.132	0.014	54	RSE0130A	0.511	1.319	0.028
55	0.046	0.0520068	NEG	0.024	0.0583942	Negative	0.073	0.142857	Negative	14.907	19.6	DEN		5120	320	prim DEN1	20	55	1	0.8845	1.637	0.0295	55	1	0.411	1.132	0.014	55	RSE0130A	0.511	1.319	0.028
56	0.059	0.0667044	NEG	0.024	0.0583942	Negative	0.096	0.187867	Negative	1.9	1.2	NEG					16	56	1	0.8845	1.637	0.0295	56	1	0.411	1.132	0.014	56	RSE0130A	0.511	1.319	0.028
57	0.982	1.11023	POS	0.047	0.114355	Negative	0.814	1.59295	Positive	1.37	4.7	DEN			160	undetermined	39	57	1	0.8845	1.637	0.0295	57	1	0.411	1.132	0.014	57	RSE0130A	0.511	1.319	0.028
58	0.031	0.035048	NEG	0.015	0.0364964	Negative	0.041	0.0802348	Negative	8.64	9	DEN		1280	40	prim DEN	33	58	1	0.8845	1.637	0.0295	58	1	0.411	1.132	0.014	58	RSE0130A	0.511	1.319	0.028
59	0.041	0.0463539	NEG	0.021	0.0510949	Negative	0.039	0.0763209	Negative	8.158	2.8	FLAVI	2560		1280		90	59	1	0.8845	1.637	0.0295	59	1	0.411	1.132	0.014	59	RSE0130A	0.511	1.319	0.028
60	1.698	1.91973	POS	1.293	3.14599	Positive	1.597	3.12524	Positive	82	10.3	ZIK	20480	<10	<10	Prim Zika	11	60	1	0.8845	1.637	0.0295	60	1	0.411	1.132	0.014	60	RSE0130A	0.511	1.319	0.028
61	0.129	0.145845	NEG	0.054	0.131387	Negative	0.137	0.268102	Negative	36.7	4.7	FLAVI	>1280		>1280		22	61	1	0.8845	1.637	0.0295	61	1	0.411	1.132	0.014	61	RSE0130A	0.511	1.319	0.028
62	2.482	2.80611	POS	2.061	5.0146	Positive	2.083	4.07632	Positive	31.9	3.1	FLAVI	>1280	>=80	10		3	62	1	0.8845	1.637	0.0295	62	1	0.411	1.132	0.014	62	RSE0130A	0.511	1.319	0.028
63	0.05	0.0565291	NEG	0.024	0.0583942	Negative	0.063	0.123288	Negative	0.991	1.1	NEG					27	63	1	0.8845	1.637	0.0295	63	1	0.411	1.132	0.014	63	RSE0130A	0.511	1.319	0.028
64	0.485	0.548332	NEG	0.231	0.562044	Negative	0.398	0.778865	Negative	62.3	3.6	ZIK	10240	<10	<10	prim Zika	14	64	1	0.8845	1.637	0.0295	64	1	0.411	1.132	0.014	64	RSE0130A	0.511	1.319	0.028
65	0.055	0.062182	NEG	0.022	0.053528	Negative	0.07	0.136986	Negative	2.9	0.78	ZIK	160	<10	<10	prim Zika	1	65	1	0.8845	1.637	0.0295	65	1	0.411	1.132	0.014	65	RSE0130A	0.511	1.319	0.028
66	2.141	2.42058	POS	1.268	3.08516	Positive	1.939	3.79452	Positive	30.7	2.5	FLAVI	>80	>80	>20		5	66	1	0.8845	1.637	0.0295	66	1	0.411	1.132	0.014	66	RSE0130A	0.511	1.319	0.028
67	0.067	0.075749	NEG	0.032	0.0778589	Negative	0.06	0.117417	Negative	27.1	1.8	FLAVI	>1280	>1280	>1280		3	67	1	0.8845	1.637	0.0295	67	1	0.411	1.132	0.014	67	RSE0130A	0.511	1.319	0.028
68	0.038	0.0429621	NEG	0.013	0.0316302	Negative	0.049	0.0958904	Negative	1.683	0.78	NEG					16	68	1	0.8845	1.637	0.0295	68	1	0.411	1.132	0.014	68	RSE0130A	0.511	1.319	0.028
69	0.248	0.280384	NEG	0.115	0.279805	Negative	0.263	0.514677	Negative	35.6	1.3	ZIK	10240	<10	<10	prim Zika	20	69	1	0.8845	1.637	0.0295	69	1	0.411	1.132	0.014	69	RSE0130A	0.511	1.319	0.028
70	1.124	1.27077	POS	0.553	1.3455	Positive	1.346	2.63405	Positive	56	4.8	ZIK	5120	<10	<10	prim Zika	10	70	1	0.8845	1.637	0.0295	70	1	0.411	1.132	0.014	70	RSE0130A	0.511	1.319	0.028
71	1.206	1.36348	POS	0.712	1.73236	Positive	0.936	1.8317	Positive	26.982	2.6	ZIK	1280	<10	<10	prim Zika	9	71	1	0.8845	1.637	0.0295	71	1	0.411	1.132	0.014	71	RSE0130A	0.511	1.319	0.028
72	0.032	0.0361786	NEG	0.013	0.0316302	Negative	0.032	0.0626223	Negative	4.899	10.9	DEN			10	prim DEN 3	5	72	1	0.8845	1.637	0.0295	72	1	0.411	1.132	0.014	72	RSE0130A	0.511	1.319	0.028
73	0.105	0.118711	NEG	0.055	0.13382	Negative	0.147	0.256545	Negative	2.686	8.8	DEN		320	<10	undetermined	7	73	1	0.8845	1.637	0.0295	73	1	0.411	1.132	0.014	73	RSE0135A	0.573	1.493	0.037
75	0.277	0.313171	NEG	0.085	0.206813	Negative	0.253	0.441536	Negative	6.7	1.12	ZIK	80	<10	<10	prim Zika	1	75	1	0.8845	1.637	0.0295	75	1	0.411	1.132	0.014	75	RSE0135A	0.573	1.493	0.037
76	0.102	0.115319	NEG	0.046	0.111922	Negative	0.125	0.21815	Negative	2.039	19.3	DEN			160	undetermined	7	76	1	0.8845	1.637	0.0295	76	1	0.411	1.132	0.014	76	RSE0135A	0.573	1.493	0.037
77	3.247	3.671	POS	2.277	5.54015	Positive	2.809	4.90227	Positive	74.7	2.4	FLAVI	>1280	>20	<10		7	77	1	0.8845	1.637	0.0295	77	1	0.411	1.132	0.014	77	RSE0135A	0.573	1.493	0.037
78	0.356	0.402487	NEG	0.122	0.296837	Negative	0.409	0.713787	Negative	2.3	1.5	ZIK	1280	<10	<10	prim Zika	5	78	1	0.8845	1.637	0.0295	78	1	0.411	1.132	0.014	78	RSE0135A	0.573	1.493	0.037
79	0.045	0.0508762	NEG	0.02	0.0486618	Negative	0.063	0.109948	Negative	14.923	1.1	ZIK	>=1280	<10	<10	prim Zika	129	79	1	0.8845	1.637	0.0295	79	1	0.411	1.132	0.014	79	RSE0135A	0.573	1.493	0.037
80	0.533	0.6026	NEG	0.332	0.807786	Borderline	0.644	1.12391	Positive	21.5	2.2	FLAVI	>2560		2560		31	80	1	0.8845	1.637	0.0295	80	1	0.411	1.132	0.014	80	RSE0135A	0.573	1.493	0.037
81	1.059	1.19729	POS	0.692	1.6837	Positive	1.121	1.95637	Positive	29.7	1.9	ZIK	>20480	<10	<10	prim Zika	20	81	1	0.8845	1.637	0.0295	81	1	0.411	1.132	0.014	81	RSE0135A	0.573	1.493	0.037
82	1.072	1.21198	POS	0.416	1.01217	Borderline	0.631	1.05695	Borderline	2.8	0.94	ZIK	80	<10	<10	prim Zika	2	82	1	0.8845	1.637	0.0295	82	1	0.411	1.132	0.014	82	RSE0136A	0.597	1.296	0.031
83	0.173	0.195591	NEG	0.052	0.126521	Negative	0.216	0.361809	Negative	2.315	7.9	DEN		40	<10	prim DEN	4	83	1	0.8845	1.637	0.0295	83	1	0.411	1.132	0.014	83	RSE0136A	0.597	1.296	0.031
84	0.071	0.0802713	NEG	0.019	0.0462287	Negative	0.066	0.115183	Negative	2.261	6	DEN		40	320	prim DEN	22	84	1	0.8845	1.637	0.0295	84	1	0.411	1.132	0.014	84	RSE0135A	0.573	1.493	0.037
85	0.029	0.0327869	NEG	0.008	0.0194647	Negative	0.037	0.0645724	Negative	0.917	0.52	NEG					33	85	1	0.8845	1.637	0.0295	85	1	0.411	1.132	0.014	85	RSE0135A	0.573	1.493	0.037
86	0.033	0.0373092	NEG	0.014	0.0340633	Negative	0.039	0.0680628	Negative	1.036	0.72	NEG					63	86	1	0.8845	1.637	0.0295	86	1	0.411	1.132	0.014	86	RSE0135A	0.573	1.493	0.037
87	0.757	0.855851	BRDLN	0.167	0.406326	Negative	1.009	1.76091	Positive	24.9	1.3	ZIK	1280	<10	<10	prim Zika	3	87	1	0.8845	1.637	0.0295	87	1	0.411	1.132	0.014	87	RSE0135A	0.573	1.493	0.037
88	2.158	2.4398	POS	1.525	3.71046	Positive	2.252	3.93019	Positive	32.8	1.5	ZIK	>1280	<10	<10	prim Zika	5	88	1	0.8845	1.637	0.0295	88	1	0.411	1.132	0.014	88	RSE0135A	0.573	1.493	0.037
89	0.047	0.0531374	NEG	0.017	0.0413625	Negative	0.048	0.0837696	Negative	3.649	4.7	DEN		640	20480	prim DEN	5	89	1	0.8845	1.637	0.0295	89	1	0.411	1.132	0.014	89	RSE0135A	0.573	1.493	0.037
90	0.384	0.434144	NEG	0.504	1.22628	Positive	0.539	0.940663	Borderline	43.1	6.7	FLAVI	>1280	>1280	>1280		14	90	1	0.8845	1.637	0.0295	90	1	0.411	1.132	0.014	90	RSE0135A	0.573	1.493	0.037
91	0.019	0.0198433	NEG	0.009	0.0218978	Negative	0.023	0.038526	Negative	50.2	6.5	FLAVI	>80	>1280	>1280		7	91	2	0.9575	1.7655	0.0285	91	1	0.411	1.132	0.014	91	RSE0136A	0.597	1.296	0.031
92	0.036	0.0375979	NEG	0.017	0.0413625	Negative	0.051	0.0854271	Negative	1.9	1.8	NEG					12	92	2	0.9575	1.7655	0.0285	92	1	0.411	1.132	0.014	92	RSE0136A	0.597	1.296	0.031
93	0.06	0.0626632	NEG	0.029	0.0705596	Negative	0.068	0.113903	Negative	20.8	5.4	FLAVI	320		5120		2	93	2	0.9575	1.7655	0.0285	93	1	0.411	1.132	0.014	93	RSE0136A	0.597	1.296	0.031
94	3.203	3.34517	POS	3.342	7.79021	Positive	3.36	5.62814	Positive	47.9	3.6	FLAVI	>1280	>80	10		10	94	2	0.9575	1.7655	0.0285	94	2	0.429	1.019	0.017	94	RSE0136A	0.597	1.296	0.031
95	0.019	0.0198433	NEG	0.008	0.018648	Negative	0.029	0.0485762	Negative	1.37	0.6	NEG					26	95	2	0.9575	1.7655	0.0285	95	2	0.429	1.019	0.017	95	RSE0136A	0.597	1.296	0.031
96	0.031	0.032376	NEG	0.021	0.048951	Negative	0.063	0.105528	Negative	1.593	1.7	NEG					30	96	2	0.9575	1.7655	0.0285	96	2	0.429	1.019	0.017	96	RSE0136A	0.597	1.296	0.031
97	1.115	1.16449	POS	0.712	1.65967	Positive	1.291	2.16248	Positive	45.6	6.2	ZIK	20480	<10	<10	prim Zika	6	97	2	0.9575	1.7655	0.0285	97	2	0.429	1.019	0.017	97	RSE0136A	0.597	1.296	0.031
98	2.722	2.84282	POS	2.397	5.58741	Positive	2.305	3.86097	Positive	39.5	3.1	ZIK	>1280	<10	<10	prim Zika	11	98	2	0.9575	1.7655	0.0285	98	2	0.429	1.019	0.017	98	RSE0136A	0.597	1.296	0.031
99	0.049	0.0511749	NEG	0.023	0.0536131	Negative	0.051	0.0854271	Negative	1.275	1.3	NEG					18	99	2	0.9575	1.7655	0.0285	99	2	0.429	1.019	0.017	99	RSE0136A	0.597	1.296	0.031
100	0.179	0.186945	NEG	0.057	0.132867	Negative	0.232	0.38861	Negative	1.032	1.2	NEG					29	100	2	0.9575	1.7655	0.0285	100	2	0.429	1.019	0.017	100	RSE0136A	0.597	1.296	0.031
101	0.574	0.599478	NEG	0.3	0.699301	Negative	0.286	0.479062	Negative	33.8	5.9	ZIK	10240	<10	<10	prim Zika	8	101	2	0.9575	1.7655	0.0285	101	2	0.429	1.019	0.017	101	RSE0136A	0.597	1.296	0.031
102	0.16	0.167102	NEG	0.102	0.237762	Negative	0.195	0.326633	Negative	26.3	0.79	ZIK	>1280	<10	<10	prim Zika	88	102	2	0.9575	1.7655	0.0285	102	2	0.429	1.019	0.017	102	RSE0136A	0.597	1.296	0.031
103	0.174	0.181723	NEG	0.149	0.347319	Negative	0.268	0.448911	Negative	24.3	1.56	ZIK	>1280	<10	<10	prim Zika	107	103	2	0.9575	1.7655	0.0285	103	2	0.429	1.019	0.017	103	RSE0136A	0.597	1.296	0.031
104	1.073	1.12063	POS	0.741	1.72727	Positive	1.18	1.97655	Positive	26.2	6.9	FLAVI	>2560		1280		6	104	2	0.9575	1.7655	0.0285	104	2	0.429	1.019	0.017	104	RSE0136A	0.597	1.296	0.031
105	0.018	0.018799	NEG	0.008	0.018648	Negative	0.026	0.0435511	Negative	73.1	25	FLAVI	2560		1280		4	105	2	0.9575	1.7655	0.0285	105	2	0.429	1.019	0.017	105	RSE0136A	0.597	1.296	0.031
106	0.726	0.758225	NEG	0.6	1.3986	Positive	1.019	1.70687	Positive	98.7	2.3	FLAVI	>1280	>1280	>80		10	106	2	0.9575	1.7655	0.0285	106	2	0.429	1.019	0.017	106	RSE0136A	0.597	1.296	0.031
107	0.052	0.0543081	NEG	0.038	0.0885781	Negative	0.053	0.0887772	Negative	1.105	1.1	NEG					10	107	2	0.9575	1.7655	0.0285	107	2	0.429	1.019	0.017	107	RSE0136A	0.597	1.296	0.031
108	0.051	0.0532637	NEG	0.023	0.0536131	Negative	0.038	0.0636516	Negative	1.727	1	NEG					9	108	2	0.9575	1.7655	0.0285	108	2	0.429	1.019	0.017	108	RSE0136A	0.597	1.296	0.031
109	0.06	0.0626632	NEG	0.023	0.0536131	Negative	0.051	0.0854271	Negative	7.17	1.9	FLAVI	>1280	>1280	>1280		3	109	2	0.9575	1.7655	0.0285	109	2	0.429	1.019	0.017	109	RSE0136A	0.597	1.296	0.031
110	0.315	0.328982	NEG	0.181	0.421911	Negative	0.248	0.41541	Negative	48.4	4.6	FLAVI	20480		>2560		18	110	2	0.9575	1.7655	0.0285	110	2	0.429	1.019	0.017	110	RSE0136A	0.597	1.296	0.031
111	0.31	0.32376	NEG	0.303	0.706294	Negative	0.563	0.943049	Borderline	34.4	4.7	FLAVI	>1280	>80	>1280		8	111	2	0.9575	1.7655	0.0285	111	2	0.429	1.019	0.017	111	RSE0136A	0.597	1.296	0.031
113	1.368	1.42872	POS	1.11	2.58741	Positive	1.657	2.77554	Positive	43	13.7	ZIK	5120	<10	<10	prim Zika	9	113	2	0.9575	1.7655	0.0285	113	2	0.429	1.019	0.017	113	RSE0136A	0.597	1.296	0.031
114	0.012	0.0125326	NEG	0.024	0.0559441	Negative	0.04	0.0670017	Negative	2.486	16.1	DEN			80	undetermined	33	114	2	0.9575	1.7655	0.0285	114	2	0.429	1.019	0.017	114	RSE0136A	0.597	1.296	0.031
115	0.567	0.592167	NEG	0.483	1.12587	Positive	0.619	1.03685	Borderline	41.6	4.5	FLAVI	20480		20480		8	115	2	0.9575	1.7655	0.0285	115	2	0.429	1.019	0.017	115	RSE0136A	0.597	1.296	0.031
116	0.961	1.00366	BRDLN	0.673	1.56876	Positive	0.804	1.34673	Positive	83.5	24.9	FLAVI	>1280	>80	>20		17	116	2	0.9575	1.7655	0.0285	116	2	0.429	1.019	0.017	116	RSE0136A	0.597	1.296	0.031
117	0.957	0.999478	BRDLN	0.505	1.17716	Positive	0.774	1.29648	Positive	1.5	1.1	NEG					40	117	2	0.9575	1.7655	0.0285	117	2	0.429	1.019	0.017	117	RSE0136A	0.597	1.296	0.031
118	0.275	0.287206	NEG	0.142	0.331002	Negative	0.212	0.355109	Negative	30.4	1.3	ZIK	40	<10	<10	prim Zika	4	118	2	0.9575	1.7655	0.0285	118	2	0.429	1.019	0.017	118	RSE0136A	0.597	1.296	0.031
119	0.076	0.0793734	NEG	0.05	0.11655	Negative	0.085	0.142379	Negative	1.046	0.6	NEG					8	119	2	0.9575	1.7655	0.0285	119	2	0.429	1.019	0.017	119	RSE0136A	0.597	1.296	0.031
121	2.314	2.41671	POS	2.546	5.93473	Positive	2.582	4.32496	Positive	86	7	ZIK	20480	<10	<10	prim Zika	10	121	2	0.9575	1.7655	0.0285	121	2	0.429	1.019	0.017	121	RSE0136A	0.597	1.296	0.031
122	0.012	0.0125326	NEG	0.005	0.011655	Negative	0.009	0.0150754	Negative	13.451	19.3	DEN			10240	undetermined	24	122	2	0.9575	1.7655	0.0285	122	2	0.429	1.019	0.017	122	RSE0136A	0.597	1.296	0.031
123	0.934	0.975457	BRDLN	0.701	1.63403	Positive	0.895	1.49916	Positive	36.3	2.4	FLAVI	>1280		>=80		9	123	2	0.9575	1.7655	0.0285	123	2	0.429	1.019	0.017	123	RSE0136A	0.597	1.296	0.031
124	0.079	0.0825065	NEG	0.03	0.0699301	Negative	0.078	0.130653	Negative	24.8	2.4	ZIK	40	<10	<10	prim Zika	5	124	2	0.9575	1.7655	0.0285	124	2	0.429	1.019	0.017	124	RSE0136A	0.597	1.296	0.031
125	2.12	2.2141	POS	1.746	4.06993	Positive	2.008	3.36348	Positive	33.7	2.2	ZIK	10240	<10	<10	prim Zika	6	125	2	0.9575	1.7655	0.0285	125	2	0.429	1.019	0.017	125	RSE0136A	0.597	1.296	0.031
126	0.035	0.0365535	NEG	0.021	0.048951	Negative	0.064	0.107203	Negative	19.35	12.3	DEN		640	10	prim DEN	32	126	2	0.9575	1.7655	0.0285	126	2	0.429	1.019	0.017	126	RSE0136A	0.597	1.296	0.031
127	0.017	0.0177546	NEG	0.011	0.025641	Negative	0.023	0.038526	Negative	3.068	3	DEN			1280	undetermined	164	127	2	0.9575	1.7655	0.0285	127	2	0.429	1.019	0.017	127	RSE0136A	0.597	1.296	0.031
128	1.27	1.32637	POS	1.048	2.44289	Positive	1.222	2.0469	Positive	73	5.1	FLAVI	>1280	>1280	>1280		7	128	2	0.9575	1.7655	0.0285	128	2	0.429	1.019	0.017	128	RSE0136A	0.597	1.296	0.031
129	0.452	0.472063	NEG	0.262	0.610723	Negative	0.562	0.941374	Borderline	20.597	1.8	ZIK	320	<10	<10	prim Zika	6	129	2	0.9575	1.7655	0.0285	129	2	0.429	1.019	0.017	129	RSE0136A	0.597	1.296	0.031
130	1.719	1.7953	POS	1.261	2.93939	Positive	1.608	2.69347	Positive	48.8	3.9	FLAVI	>1280	1280	80		10	130	2	0.9575	1.7655	0.0285	130	2	0.429	1.019	0.017	130	RSE0136A	0.597	1.296	0.031
131	1.247	1.30235	POS	0.69	1.60839	Positive	1.236	2.07035	Positive	110	5.3	FLAVI	>1280	10	<10		8	131	2	0.9575	1.7655	0.0285	131	2	0.429	1.019	0.017	131	RSE0136A	0.597	1.296	0.031
132	0.082	0.0856397	NEG	0.036	0.0839161	Negative	0.082	0.137353	Negative	1.279	0.99	NEG					13	132	2	0.9575	1.7655	0.0285	132	2	0.429	1.019	0.017	132	RSE0136A	0.597	1.296	0.031
133	0.017	0.0177546	NEG	0.007	0.016317	Negative	0.019	0.0318258	Negative	0.8	0.7	NEG					21	133	2	0.9575	1.7655	0.0285	133	2	0.429	1.019	0.017	133	RSE0136A	0.597	1.296	0.031
134	0.053	0.0553525	NEG	0.039	0.0909091	Negative	0.068	0.113903	Negative	1.07	1.2	NEG					87	134	2	0.9575	1.7655	0.0285	134	2	0.429	1.019	0.017	134	RSE0136A	0.597	1.296	0.031
135	0.105	0.109661	NEG	0.116	0.270396	Negative	0.158	0.264657	Negative	1.081	1.6	NEG					32	135	2	0.9575	1.7655	0.0285	135	2	0.429	1.019	0.017	135	RSE0136A	0.597	1.296	0.031
136	1.403	1.46527	POS	1.175	2.73893	Positive	1.489	2.49414	Positive	27.2	4.4	ZIK	20480	<10	<10	prim Zika	8	136	2	0.9575	1.7655	0.0285	136	2	0.429	1.019	0.017	136	RSE0136A	0.597	1.296	0.031
137	0.022	0.0229765	NEG	0.014	0.032634	Negative	0.023	0.038526	Negative	13.749	4.5	DEN		2560	160	undetermined	10	137	2	0.9575	1.7655	0.0285	137	2	0.429	1.019	0.017	137	RSE0136A	0.597	1.296	0.031
138	0.341	0.356136	NEG	0.24	0.559441	Negative	0.515	0.862647	Borderline	39.8	7.4	FLAVI	>1280		>1280		10	138	2	0.9575	1.7655	0.0285	138	2	0.429	1.019	0.017	138	RSE0136A	0.597	1.296	0.031
139	0.027	0.0281984	NEG	0.014	0.032634	Negative	0.033	0.0552764	Negative	1	0.94	NEG					18	139	2	0.9575	1.7655	0.0285	139	2	0.429	1.019	0.017	139	RSE0136A	0.597	1.296	0.031
140	0.022	0.0229765	NEG	0.01	0.02331	Negative	0.021	0.0351759	Negative	3.431	8.8	DEN			10240	undetermined	4	140	2	0.9575	1.7655	0.0285	140	2	0.429	1.019	0.017	140	RSE0136A	0.597	1.296	0.031
141	0.152	0.158747	NEG	0.39	0.909091	Borderline	0.201	0.336683	Negative	63.3	4.4	FLAVI	>20480		20480		6	141	2	0.9575	1.7655	0.0285	141	2	0.429	1.019	0.017	141	RSE0136A	0.597	1.296	0.031
142	0.045	0.0469974	NEG	0.027	0.0629371	Negative	0.08	0.134003	Negative	1.225	1.5	NEG					94	142	2	0.9575	1.7655	0.0285	142	2	0.429	1.019	0.017	142	RSE0136A	0.597	1.296	0.031
143	0.057	0.05953	NEG	0.028	0.0652681	Negative	0.057	0.0954774	Negative	1.021	0.78	NEG					40	143	2	0.9575	1.7655	0.0285	143	2	0.429	1.019	0.017	143	RSE0136A	0.597	1.296	0.031
144	0.077	0.0804178	NEG	0.04	0.0932401	Negative	0.069	0.115578	Negative	24.235	7.48	DEN			2560	undetermined	14	144	2	0.9575	1.7655	0.0285	144	2	0.429	1.019	0.017	144	RSE0136A	0.597	1.296	0.031
145	0.011	0.0114883	NEG	0.005	0.011655	Negative	0.032	0.0536013	Negative	3.756	4.1	DEN		320	640	sec DEN	3	145	2	0.9575	1.7655	0.0285	145	2	0.429	1.019	0.017	145	RSE0136A	0.597	1.296	0.031
146	0.023	0.0240209	NEG	0.013	0.030303	Negative	0.031	0.0519263	Negative	31.529	7.9	DEN			10240	sec DEN	14	146	2	0.9575	1.7655	0.0285	146	2	0.429	1.019	0.017	146	RSE0136A	0.597	1.296	0.031
147	0.265	0.276762	NEG	0.145	0.337995	Negative	0.253	0.423786	Negative	1	0.79	NEG					25	147	2	0.9575	1.7655	0.0285	147	2	0.429	1.019	0.017	147	RSE0136A	0.597	1.296	0.031
148	0.026	0.027154	NEG	0.017	0.039627	Negative	0.033	0.0552764	Negative	1.342	1.5	NEG					12	148	2	0.9575	1.7655	0.0285	148	2	0.429	1.019	0.017	148	RSE0136A	0.597	1.296	0.031
149	0.261	0.272585	NEG	0.128	0.298368	Negative	0.236	0.39531	Negative	1.2	0.86	NEG					7	149	2	0.9575	1.7655	0.0285	149	2	0.429	1.019	0.017	149	RSE0136A	0.597	1.296	0.031
150	0.324	0.338381	NEG	0.18	0.41958	Negative	0.317	0.530988	Negative	1.2	0.8	NEG					32	150	2	0.9575	1.7655	0.0285	150	2	0.429	1.019	0.017	150	RSE0136A	0.597	1.296	0.031
151	0.016	0.0167102	NEG	0.008	0.018648	Negative	0.016	0.0268007	Negative	1.239	1.7	NEG					14	151	2	0.9575	1.7655	0.0285	151	2	0.429	1.019	0.017	151	RSE0136A	0.597	1.296	0.031
152	0.067	0.0699739	NEG	0.041	0.0955711	Negative	0.075	0.125628	Negative	8.2	1.9	ZIK	160	<10	<10	prim Zika	4	152	2	0.9575	1.7655	0.0285	152	2	0.429	1.019	0.017	152	RSE0136A	0.597	1.296	0.031
153	0.248	0.259008	NEG	0.17	0.39627	Negative	0.336	0.562814	Negative	22.4	2.3	FLAVI	>1280	>1280	>80		7	153	2	0.9575	1.7655	0.0285	153	2	0.429	1.019	0.017	153	RSE0136A	0.597	1.296	0.031
154	0.147	0.153525	NEG	0.117	0.272727	Negative	0.188	0.328098	Negative	52.3	3.2	FLAVI	>1280	>80	20		14	154	2	0.9575	1.7655	0.0285	154	2	0.429	1.019	0.017	154	RSE0135A	0.573	1.493	0.037
155	1.572	1.64178	POS	1.231	2.86946	Positive	2.021	3.52705	Positive	26.2	2.7	FLAVI	>80	>80	10		8	155	2	0.9575	1.7655	0.0285	155	2	0.429	1.019	0.017	155	RSE0135A	0.573	1.493	0.037
156	0.419	0.437598	NEG	0.207	0.482517	Negative	0.367	0.640489	Negative	23.6	3.3	ZIK	80	<10	<10	prim Zika	4	156	2	0.9575	1.7655	0.0285	156	2	0.429	1.019	0.017	156	RSE0135A	0.573	1.493	0.037
157	0.207	0.216188	NEG	0.059	0.137529	Negative	0.242	0.422339	Negative	2.2	4.8	DEN		320	320	undetermined	72	157	2	0.9575	1.7655	0.0285	157	2	0.429	1.019	0.017	157	RSE0135A	0.573	1.493	0.037
158	0.019	0.0198433	NEG	0.013	0.030303	Negative	0.023	0.0401396	Negative	1.299	0.78	NEG					11	158	2	0.9575	1.7655	0.0285	158	2	0.429	1.019	0.017	158	RSE0135A	0.573	1.493	0.037
159	0.637	0.665274	NEG	0.381	0.888112	Borderline	0.766	1.33682	Positive	1.203	0.75	NEG					31	159	2	0.9575	1.7655	0.0285	159	2	0.429	1.019	0.017	159	RSE0135A	0.573	1.493	0.037
160	0.037	0.0386423	NEG	0.021	0.048951	Negative	0.057	0.0994764	Negative	1.219	1.4	NEG					11	160	2	0.9575	1.7655	0.0285	160	2	0.429	1.019	0.017	160	RSE0135A	0.573	1.493	0.037
161	0.343	0.358225	NEG	0.257	0.599068	Negative	0.397	0.692845	Negative	38.8	2.1	ZIK	20480	<10	<10	prim Zika	5	161	2	0.9575	1.7655	0.0285	161	2	0.429	1.019	0.017	161	RSE0135A	0.573	1.493	0.037
162	0.053	0.0553525	NEG	0.049	0.114219	Negative	0.093	0.162304	Negative	6.672	7.9	DEN			320	undetermined	40	162	2	0.9575	1.7655	0.0285	162	2	0.429	1.019	0.017	162	RSE0135A	0.573	1.493	0.037
163	0.256	0.267363	NEG	0.103	0.240093	Negative	0.281	0.490401	Negative	84.2	2.4	FLAVI	>1280	>80	>80		6	163	2	0.9575	1.7655	0.0285	163	2	0.429	1.019	0.017	163	RSE0135A	0.573	1.493	0.037
164	0.137	0.143081	NEG	0.08	0.18648	Negative	0.133	0.232112	Negative	1.833	0.65	NEG					254	164	2	0.9575	1.7655	0.0285	164	2	0.429	1.019	0.017	164	RSE0135A	0.573	1.493	0.037
165	0.091	0.0950392	NEG	0.035	0.0815851	Negative	0.103	0.179756	Negative	4.6	9.5	ZIK	10	<10	<10	prim Zika	1	165	2	0.9575	1.7655	0.0285	165	2	0.429	1.019	0.017	165	RSE0135A	0.573	1.493	0.037
166	1.076	1.12376	POS	0.77	1.79487	Positive	1.354	2.363	Positive	36.4	4.4	ZIK	20480	<10	<10	prim Zika	7	166	2	0.9575	1.7655	0.0285	166	2	0.429	1.019	0.017	166	RSE0135A	0.573	1.493	0.037
167	0.177	0.184856	NEG	0.066	0.153846	Negative	0.267	0.465969	Negative	12.921	3.8	DEN		20	640	prim DEN	5	167	2	0.9575	1.7655	0.0285	167	2	0.429	1.019	0.017	167	RSE0135A	0.573	1.493	0.037
168	0.024	0.0250653	NEG	0.013	0.030303	Negative	0.018	0.0314136	Negative	1.06	0.61	NEG					146	168	2	0.9575	1.7655	0.0285	168	2	0.429	1.019	0.017	168	RSE0135A	0.573	1.493	0.037
169	0.03	0.0313316	NEG	0.028	0.0652681	Negative	0.052	0.0907504	Negative		0.95	NEG					9	169	2	0.9575	1.7655	0.0285	169	2	0.429	1.019	0.017	169	RSE0135A	0.573	1.493	0.037
170	0.105	0.109661	NEG	0.096	0.223776	Negative	0.114	0.198953	Negative	12.4	2.6	FLAVI	>1280	>1280	>1280		7	170	2	0.9575	1.7655	0.0285	170	2	0.429	1.019	0.017	170	RSE0135A	0.573	1.493	0.037
171	0.307	0.320627	NEG	0.188	0.438228	Negative	0.459	0.810954	Borderline	1.151	1.3	NEG					13	171	2	0.9575	1.7655	0.0285	171	2	0.429	1.019	0.017	171	RSE0133A	0.566	1.328	0.029
172	0.049	0.0511749	NEG	0.037	0.0862471	Negative	0.064	0.113074	Negative	1.5	0.55	NEG					21	172	2	0.9575	1.7655	0.0285	172	2	0.429	1.019	0.017	172	RSE0133A	0.566	1.328	0.029
173	2.104	2.19739	POS	1.127	2.62704	Positive	1.908	3.37102	Positive	32.9	3	ZIK	1280	<10	<10	prim Zika	11	173	2	0.9575	1.7655	0.0285	173	2	0.429	1.019	0.017	173	RSE0133A	0.566	1.328	0.029
174	0.421	0.439687	NEG	0.182	0.424242	Negative	0.428	0.756184	Negative	76.7	1.4	ZIK	640	<10	<10	prim Zika	47	174	2	0.9575	1.7655	0.0285	174	2	0.429	1.019	0.017	174	RSE0133A	0.566	1.328	0.029
175	0.056	0.0584856	NEG	0.035	0.0815851	Negative	0.068	0.120141	Negative	3.382	12.8	DEN			80	undetermined	18	175	2	0.9575	1.7655	0.0285	175	2	0.429	1.019	0.017	175	RSE0133A	0.566	1.328	0.029
176	0.048	0.0501305	NEG	0.022	0.0512821	Negative	0.084	0.14841	Negative	1.152	1	NEG					32	176	2	0.9575	1.7655	0.0285	176	2	0.429	1.019	0.017	176	RSE0133A	0.566	1.328	0.029
177	0.019	0.0198433	NEG	0.012	0.027972	Negative	0.022	0.0388693	Negative	1.516	0.76	NEG					15	177	2	0.9575	1.7655	0.0285	177	2	0.429	1.019	0.017	177	RSE0133A	0.566	1.328	0.029
178	0.035	0.0365535	NEG	0.024	0.0559441	Negative	0.044	0.0777385	Negative	0.995	1.7	NEG					31	178	2	0.9575	1.7655	0.0285	178	2	0.429	1.019	0.017	178	RSE0133A	0.566	1.328	0.029
179	0.047	0.0561529	NEG	0.024	0.0559441	Negative	0.054	0.0954064	Negative	1.56	1.2	NEG					55	179	2	0.9575	1.7655	0.0285	179	2	0.429	1.019	0.017	179	RSE0133A	0.566	1.328	0.029
180	0.043	0.051374	NEG	0.021	0.048951	Negative	0.045	0.0795053	Negative	3.3	1.4	ZIK	40	<10	<10	prim Zika	10	180	2	0.9575	1.7655	0.0285	180	2	0.429	1.019	0.017	180	RSE0133A	0.566	1.328	0.029
181	0.016	0.0191159	NEG	0.007	0.016317	Negative	0.013	0.0229682	Negative	2.31	5.8	DEN		5120	5120	undetermined	4	181	3	0.837	1.676	0.0275	181	2	0.429	1.019	0.017	181	RSE0133A	0.566	1.328	0.029
182	0.111	0.132616	NEG	0.037	0.0862471	Negative	0.079	0.139576	Negative	5.942	2.9	FLAVI*			5120	flavi	9	182	3	0.837	1.676	0.0275	182	2	0.429	1.019	0.017	182	RSE0133A	0.566	1.328	0.029
183	0.023	0.0274791	NEG	0.013	0.030303	Negative	0.029	0.0512367	Negative	12.307	7.7	DEN		>20480	2560	prim DEN	4	183	3	0.837	1.676	0.0275	183	2	0.429	1.019	0.017	183	RSE0133A	0.566	1.328	0.029
184	0.048	0.0573477	NEG	0.019	0.044289	Negative	0.061	0.107774	Negative	8.754	2.3	DEN		320	20	prim DEN	7	184	3	0.837	1.676	0.0275	184	2	0.429	1.019	0.017	184	RSE0133A	0.566	1.328	0.029
185	0.18	0.215054	NEG	0.125	0.291375	Negative	0.191	0.337456	Negative	57.4	4	FLAVI	>1280	>1280	>1280		5	185	3	0.837	1.676	0.0275	185	2	0.429	1.019	0.017	185	RSE0133A	0.566	1.328	0.029
186	0.026	0.0310633	NEG	0.017	0.039627	Negative	0.03	0.0530035	Negative	0.962	0.91	NEG					24	186	3	0.837	1.676	0.0275	186	2	0.429	1.019	0.017	186	RSE0133A	0.566	1.328	0.029
187	0.028	0.0334528	NEG	0.02	0.0399202	Negative	0.025	0.0441696	Negative	1.281	0.81	NEG					9	187	3	0.837	1.676	0.0275	187	3	0.501	1.234	0.023	187	RSE0133A	0.566	1.328	0.029
188	0.094	0.112306	NEG	0.062	0.123752	Negative	0.091	0.160777	Negative	14.347	2.7	ZIK	160	<10	<10	prim Zika	10	188	3	0.837	1.676	0.0275	188	3	0.501	1.234	0.023	188	RSE0133A	0.566	1.328	0.029
189	0.024	0.0286738	NEG	0.021	0.0419162	Negative	0.025	0.0441696	Negative	3.702	7.7	DEN		320	20	prim DEN	57	189	3	0.837	1.676	0.0275	189	3	0.501	1.234	0.023	189	RSE0133A	0.566	1.328	0.029
190	0.555	0.663082	NEG	0.397	0.792415	Negative	0.63	1.11307	Positive	53.3	2.9	FLAVI	>80	>20	10		7	190	3	0.837	1.676	0.0275	190	3	0.501	1.234	0.023	190	RSE0133A	0.566	1.328	0.029
191	0.025	0.0298686	NEG	0.022	0.0439122	Negative	0.038	0.0671378	Negative	1.52	1.1	NEG					21	191	3	0.837	1.676	0.0275	191	3	0.501	1.234	0.023	191	RSE0133A	0.566	1.328	0.029
192	0.019	0.0227001	NEG	0.013	0.0259481	Negative	0.029	0.0512367	Negative	1.477	0.98	NEG					8	192	3	0.837	1.676	0.0275	192	3	0.501	1.234	0.023	192	RSE0133A	0.566	1.328	0.029
193	2.298	2.74552	POS	2.754	5.49701	Positive	3.236	5.71731	Positive	39.2	3.4	ZIK	20480	<10	<10	prim Zika	10	193	3	0.837	1.676	0.0275	193	3	0.501	1.234	0.023	193	RSE0133A	0.566	1.328	0.029
194	1.525	1.82198	POS	1.041	2.07784	Positive	1.374	2.42756	Positive	52	4.2	ZIK	1280	<10	<10	prim Zika	7	194	3	0.837	1.676	0.0275	194	3	0.501	1.234	0.023	194	RSE0133A	0.566	1.328	0.029
195	2.168	2.5902	POS	2.115	4.22156	Positive	2.47	4.36396	Positive	44.8	3	ZIK	>20480		<10	prim Zika	10	195	3	0.837	1.676	0.0275	195	3	0.501	1.234	0.023	195	RSE0133A	0.566	1.328	0.029
196	0.026	0.0310633	NEG	0.021	0.0419162	Negative	0.043	0.0759717	Negative	15.849	32	DEN		2560	320	prim DEN	14	196	3	0.837	1.676	0.0275	196	3	0.501	1.234	0.023	196	RSE0133A	0.566	1.328	0.029
197	0.045	0.0537634	NEG	0.031	0.0618762	Negative	0.077	0.136042	Negative	1.171	1.9	NEG					40	197	3	0.837	1.676	0.0275	197	3	0.501	1.234	0.023	197	RSE0133A	0.566	1.328	0.029
198	0.037	0.0442055	NEG	0.028	0.0558882	Negative	0.055	0.0971731	Negative	1.312	1.3	NEG					85	198	3	0.837	1.676	0.0275	198	3	0.501	1.234	0.023	198	RSE0133A	0.566	1.328	0.029
199	1.094	1.30705	POS	0.778	1.55289	Positive	1.298	2.29329	Positive	34.7	1.3	ZIK	2560	<10	<10	prim Zika	3	199	3	0.837	1.676	0.0275	199	3	0.501	1.234	0.023	199	RSE0133A	0.566	1.328	0.029
200	1.047	1.2509	POS	1.132	2.25948	Positive	1.608	2.84099	Positive	38.9	3.5	ZIK	2560	<10	<10	prim Zika	9	200	3	0.837	1.676	0.0275	200	3	0.501	1.234	0.023	200	RSE0133A	0.566	1.328	0.029
201	0.044	0.0525687	NEG	0.033	0.0658683	Negative	0.058	0.102473	Negative	16.59	28.5	DEN		640	640	sec DEN	16	201	3	0.837	1.676	0.0275	201	3	0.501	1.234	0.023	201	RSE0133A	0.566	1.328	0.029
202	0.033	0.0394265	NEG	0.026	0.0518962	Negative	0.044	0.0777385	Negative	11.802	4.5	FLAVI*			640	flavi	12	202	3	0.837	1.676	0.0275	202	3	0.501	1.234	0.023	202	RSE0133A	0.566	1.328	0.029
203	0.032	0.0382318	NEG	0.025	0.0499002	Negative	0.034	0.0600707	Negative	1.728	23.1	DEN		160	80	prim DEN 3	48	203	3	0.837	1.676	0.0275	203	3	0.501	1.234	0.023	203	RSE0133A	0.566	1.328	0.029
204	0.033	0.0394265	NEG	0.024	0.0479042	Negative	0.052	0.0918728	Negative	1.134	0.65	NEG					8	204	3	0.837	1.676	0.0275	204	3	0.501	1.234	0.023	204	RSE0133A	0.566	1.328	0.029
205	2.603	3.10992	POS	2.963	5.91417	Positive	3.621	6.39753	Positive	6.04	1.7	ZIK	80	<10	<10	prim Zika	2	205	3	0.837	1.676	0.0275	205	3	0.501	1.234	0.023	205	RSE0133A	0.566	1.328	0.029
206	0.016	0.0191159	NEG	0.009	0.0179641	Negative	0.019	0.0335689	Negative	12.241	0.8	ZIK	10	<10	<10	prim Zika	11	206	3	0.837	1.676	0.0275	206	3	0.501	1.234	0.023	206	RSE0133A	0.566	1.328	0.029
207	0.033	0.0394265	NEG	0.032	0.0638723	Negative	0.052	0.0918728	Negative	1.142	0.81	NEG					18	207	3	0.837	1.676	0.0275	207	3	0.501	1.234	0.023	207	RSE0133A	0.566	1.328	0.029
208	0.056	0.0669056	NEG	0.038	0.0758483	Negative	0.067	0.118375	Negative	1.133	0.58	NEG					25	208	3	0.837	1.676	0.0275	208	3	0.501	1.234	0.023	208	RSE0133A	0.566	1.328	0.029
209	0.016	0.0191159	NEG	0.009	0.0179641	Negative	0.021	0.0371025	Negative	10.289	6	DEN		40	40	prim DEN 3	24	209	3	0.837	1.676	0.0275	209	3	0.501	1.234	0.023	209	RSE0133A	0.566	1.328	0.029
210	0.146	0.174432	NEG	0.152	0.303393	Negative	0.211	0.372792	Negative	5.822	1.8	ZIK	80	<10	<10	prim Zika	2	210	3	0.837	1.676	0.0275	210	3	0.501	1.234	0.023	210	RSE0133A	0.566	1.328	0.029
211	0.022	0.0262843	NEG	0.019	0.0379242	Negative	0.025	0.0441696	Negative	14.5	2.4	FLAVI	>80	>80	>1280		7	211	3	0.837	1.676	0.0275	211	3	0.501	1.234	0.023	211	RSE0133A	0.566	1.328	0.029
212	0.033	0.0394265	NEG	0.02	0.0399202	Negative	0.035	0.0618375	Negative	1.107	1.1	NEG					90	212	3	0.837	1.676	0.0275	212	3	0.501	1.234	0.023	212	RSE0133A	0.566	1.328	0.029
213	0.026	0.0310633	NEG	0.018	0.0359281	Negative	0.037	0.065371	Negative	1.34	5.8	DEN		640	1280	undetermined	16	213	3	0.837	1.676	0.0275	213	3	0.501	1.234	0.023	213	RSE0133A	0.566	1.328	0.029
214	0.025	0.0298686	NEG	0.02	0.0399202	Negative	0.029	0.0512367	Negative	1.216	28.5	DEN		640	80	undetermined	32	214	3	0.837	1.676	0.0275	214	3	0.501	1.234	0.023	214	RSE0133A	0.566	1.328	0.029
215	1.054	1.25926	POS	0.778	1.55289	Positive	1.134	2.00353	Positive	53.3	4.3	FLAVI	5120		2560		9	215	3	0.837	1.676	0.0275	215	3	0.501	1.234	0.023	215	RSE0133A	0.566	1.328	0.029
216	0.092	0.109916	NEG	0.057	0.113772	Negative	0.102	0.180212	Negative	32.6	6.2	FLAVI	>80	>1280	>20		1	216	3	0.837	1.676	0.0275	216	3	0.501	1.234	0.023	216	RSE0133A	0.566	1.328	0.029
217	0.021	0.0250896	NEG	0.013	0.0259481	Negative	0.022	0.0388693	Negative	1.232	0.57	NEG					61	217	3	0.837	1.676	0.0275	217	3	0.501	1.234	0.023	217	RSE0133A	0.566	1.328	0.029
218	0.025	0.0298686	NEG	0.015	0.0299401	Negative	0.027	0.0477032	Negative	25.2	2.7	FLAVI	>80	>=1280	>=80		7	218	3	0.837	1.676	0.0275	218	3	0.501	1.234	0.023	218	RSE0133A	0.566	1.328	0.029
219	0.029	0.0346476	NEG	0.018	0.0359281	Negative	0.025	0.0441696	Negative	16.7	2.7	FLAVI	1280	>1280	>80		7	219	3	0.837	1.676	0.0275	219	3	0.501	1.234	0.023	219	RSE0133A	0.566	1.328	0.029
220	1.684	2.01195	POS	1.499	2.99202	Positive	1.811	3.19965	Positive	43.6	3.7	ZIK	>20480	<10	<10	prim Zika	13	220	3	0.837	1.676	0.0275	220	3	0.501	1.234	0.023	220	RSE0133A	0.566	1.328	0.029
221	0.02	0.0238949	NEG	0.014	0.0279441	Negative	0.027	0.0477032	Negative	1.904	29.5	DEN		2560	640	sec DEN (DEN 3=1280)	30	221	3	0.837	1.676	0.0275	221	3	0.501	1.234	0.023	221	RSE0133A	0.566	1.328	0.029
222	1.105	1.32019	POS	0.788	1.57285	Positive	1.213	2.14311	Positive	29.7	2.7	FLAVI	>1280	>=80	10		10	222	3	0.837	1.676	0.0275	222	3	0.501	1.234	0.023	222	RSE0133A	0.566	1.328	0.029
223	0.036	0.0430108	NEG	0.03	0.0598802	Negative	0.049	0.0865724	Negative	23.8	3.6	FLAVI	>80	>1280	>1280		7	223	3	0.837	1.676	0.0275	223	3	0.501	1.234	0.023	223	RSE0133A	0.566	1.328	0.029
224	1.996	2.38471	POS	2.04	4.07186	Positive	2.566	4.53357	Positive	41.8	5.7	FLAVI	>2560		>160		8	224	3	0.837	1.676	0.0275	224	3	0.501	1.234	0.023	224	RSE0133A	0.566	1.328	0.029
225	0.036	0.0430108	NEG	0.027	0.0538922	Negative	0.046	0.0812721	Negative	0.862	0.77	NEG					64	225	3	0.837	1.676	0.0275	225	3	0.501	1.234	0.023	225	RSE0133A	0.566	1.328	0.029
226	0.018	0.0215054	NEG	0.016	0.0319361	Negative	0.031	0.0547703	Negative	1.306	0.43	NEG					19	226	3	0.837	1.676	0.0275	226	3	0.501	1.234	0.023	226	RSE0133A	0.566	1.328	0.029
227	0.012	0.0143369	NEG	0.006	0.011976	Negative	0.022	0.0388693	Negative	1.148	0.55	NEG					8	227	3	0.837	1.676	0.0275	227	3	0.501	1.234	0.023	227	RSE0133A	0.566	1.328	0.029
228	3.144	3.75627	POS	5	9.98004	Positive	4	7.06714	Positive	33.7	11.3	ZIK	320	<10	<10	prim Zika	5	228	3	0.837	1.676	0.0275	228	3	0.501	1.234	0.023	228	RSE0133A	0.566	1.328	0.029
229	0.021	0.0250896	NEG	0.023	0.0459082	Negative	0.028	0.04947	Negative	1.26	12.8	DEN		1280	80	undetermined	3	229	3	0.837	1.676	0.0275	229	3	0.501	1.234	0.023	229	RSE0133A	0.566	1.328	0.029
230	0.965	1.15293	POS	0.846	1.68862	Positive	1.141	2.0159	Positive	16.008	32	DEN		80	20	undetermined	5	230	3	0.837	1.676	0.0275	230	3	0.501	1.234	0.023	230	RSE0133A	0.566	1.328	0.029
231	0.063	0.0752688	NEG	0.041	0.0818363	Negative	0.066	0.116608	Negative	59.6	3.2	FLAVI	>1280	>1280	>80		7	231	3	0.837	1.676	0.0275	231	3	0.501	1.234	0.023	231	RSE0133A	0.566	1.328	0.029
232	0.021	0.0250896	NEG	0.016	0.0319361	Negative	0.031	0.0547703	Negative	1.429	1.1	NEG					67	232	3	0.837	1.676	0.0275	232	3	0.501	1.234	0.023	232	RSE0133A	0.566	1.328	0.029
233	0.307	0.366786	NEG	0.228	0.45509	Negative	0.333	0.588339	Negative	13.57	4.8	DEN			2560	undetermined	32	233	3	0.837	1.676	0.0275	233	3	0.501	1.234	0.023	233	RSE0133A	0.566	1.328	0.029
234	0.047	0.0561529	NEG	0.033	0.0658683	Negative	0.054	0.0954064	Negative	8.2	1.8	FLAVI	>1280	>1280	>1280		7	234	3	0.837	1.676	0.0275	234	3	0.501	1.234	0.023	234	RSE0133A	0.566	1.328	0.029
235	0.015	0.0179211	NEG	0.01	0.0199601	Negative	0.025	0.04363	Negative	1.06	0.84	NEG					96	235	3	0.837	1.676	0.0275	235	3	0.501	1.234	0.023	235	RSE0135A	0.573	1.493	0.037
236	0.443	0.529271	NEG	0.369	0.736527	Negative	0.569	0.993019	Borderline	53.9	1.9	ZIK	20480	<10	<10	prim Zika	25	236	3	0.837	1.676	0.0275	236	3	0.501	1.234	0.023	236	RSE0135A	0.573	1.493	0.037
237	0.086	0.102748	NEG	0.052	0.103792	Negative	0.084	0.146597	Negative	45.1	5.9	FLAVI	>1280	>1280	>80		7	237	3	0.837	1.676	0.0275	237	3	0.501	1.234	0.023	237	RSE0135A	0.573	1.493	0.037
238	0.029	0.0346476	NEG	0.02	0.0399202	Negative	0.029	0.0506108	Negative	28.636	19.6	DEN		320	40	undetermined	2	238	3	0.837	1.676	0.0275	238	3	0.501	1.234	0.023	238	RSE0135A	0.573	1.493	0.037
239	0.02	0.0238949	NEG	0.016	0.0319361	Negative	0.027	0.0471204	Negative	3.974	2.3	DEN			640	undetermined	65	239	3	0.837	1.676	0.0275	239	3	0.501	1.234	0.023	239	RSE0135A	0.573	1.493	0.037
240	0.016	0.0191159	NEG	0.021	0.0419162	Negative	0.033	0.0575916	Negative	45.684	29.5	DEN			20480	undetermined	15	240	3	0.837	1.676	0.0275	240	3	0.501	1.234	0.023	240	RSE0135A	0.573	1.493	0.037
241	0.608	0.726404	NEG	0.588	1.17365	Positive	1.216	2.12216	Positive	38	4.9	ZIK	>2560	<10	<10	prim Zika	42	241	3	0.837	1.676	0.0275	241	3	0.501	1.234	0.023	241	RSE0135A	0.573	1.493	0.037
242	0.207	0.247312	NEG	0.163	0.325349	Negative	0.689	1.20244	Positive	1.279	1.3	NEG					75	242	3	0.837	1.676	0.0275	242	3	0.501	1.234	0.023	242	RSE0135A	0.573	1.493	0.037
243	0.017	0.0203106	NEG	0.014	0.0279441	Negative	0.029	0.0506108	Negative	5.6	1.5	FLAVI	>1280	>1280	>1280		7	243	3	0.837	1.676	0.0275	243	3	0.501	1.234	0.023	243	RSE0135A	0.573	1.493	0.037
244	0.02	0.0238949	NEG	0.022	0.0439122	Negative	0.034	0.0593368	Negative	5.2	2	FLAVI	>80	>1280	>1280		7	244	3	0.837	1.676	0.0275	244	3	0.501	1.234	0.023	244	RSE0135A	0.573	1.493	0.037
245	0.458	0.547192	NEG	0.672	1.34132	Positive	0.689	1.20244	Positive	62.6	10.4	FLAVI	>1280	>1280	>80		7	245	3	0.837	1.676	0.0275	245	3	0.501	1.234	0.023	245	RSE0135A	0.573	1.493	0.037
246	0.024	0.0286738	NEG	0.021	0.0419162	Negative	0.037	0.0645724	Negative	1.134	1.5	NEG					108	246	3	0.837	1.676	0.0275	246	3	0.501	1.234	0.023	246	RSE0135A	0.573	1.493	0.037
247	0.143	0.170848	NEG	0.112	0.223553	Negative	0.173	0.30192	Negative	1.436	1.6	NEG					151	247	3	0.837	1.676	0.0275	247	3	0.501	1.234	0.023	247	RSE0135A	0.573	1.493	0.037
248	0.018	0.0215054	NEG	0.015	0.0299401	Negative	0.03	0.052356	Negative	1.781	3.8	DEN		>1280	>1280	sec DEN (>1280 DEN 3 and 4)	30	248	3	0.837	1.676	0.0275	248	3	0.501	1.234	0.023	248	RSE0135A	0.573	1.493	0.037
249	0.029	0.0346476	NEG	0.037	0.0738523	Negative	0.011	0.0191972	Negative	98.9	7.2	FLAVI	>1280	>1280	>1280		7	249	3	0.837	1.676	0.0275	249	3	0.501	1.234	0.023	249	RSE0135A	0.573	1.493	0.037
250	0.273	0.326165	NEG	0.246	0.491018	Negative	0.409	0.713787	Negative	57.5	1.6	FLAVI	>1280	>1280	>80		7	250	3	0.837	1.676	0.0275	250	3	0.501	1.234	0.023	250	RSE0135A	0.573	1.493	0.037
251	0.037	0.0442055	NEG	0.041	0.0818363	Negative	0.062	0.108202	Negative	43.3	4	FLAVI	>1280	>1280	>1280		7	251	3	0.837	1.676	0.0275	251	3	0.501	1.234	0.023	251	RSE0135A	0.573	1.493	0.037
252	0.017	0.0203106	NEG	0.012	0.0239521	Negative	0.024	0.0418848	Negative	34.5	2.8	FLAVI	>1280	>1280	>1280		7	252	3	0.837	1.676	0.0275	252	3	0.501	1.234	0.023	252	RSE0135A	0.573	1.493	0.037
253	0.236	0.281959	NEG	0.675	1.34731	Positive	0.359	0.626527	Negative	46.1	1.5	FLAVI	>1280	>1280	>80		7	253	3	0.837	1.676	0.0275	253	3	0.501	1.234	0.023	253	RSE0135A	0.573	1.493	0.037
254	1.299	1.55197	POS	0.896	1.78842	Positive	1.49	2.60035	Positive	44.9	1.4	ZIK	1280	<10	<10	prim Zika	7	254	3	0.837	1.676	0.0275	254	3	0.501	1.234	0.023	254	RSE0135A	0.573	1.493	0.037
255	0.165	0.197133	NEG	0.154	0.307385	Negative	0.277	0.483421	Negative	1.233	9	DEN		160	320	undetermined	34	255	3	0.837	1.676	0.0275	255	3	0.501	1.234	0.023	255	RSE0135A	0.573	1.493	0.037
256	1.585	1.89367	POS	1.479	2.9521	Positive	2.154	3.75916	Positive	29.4	4	FLAVI	>1280	20	10		3	256	3	0.837	1.676	0.0275	256	3	0.501	1.234	0.023	256	RSE0135A	0.573	1.493	0.037
257	0.031	0.037037	NEG	0.037	0.0738523	Negative	0.07	0.122164	Negative	1.3	0.56	NEG					14	257	3	0.837	1.676	0.0275	257	3	0.501	1.234	0.023	257	RSE0135A	0.573	1.493	0.037
*based on PRNT from other flaviviruses
CHIK1	0.015	0.0207756	NEG	0.01	0.0199601	Negative	0.023	0.0401396	Negative	0.739	1.307	CHIK						CHIK1	4	0.722	1.5975	0.031	CHIK1	3	0.501	1.234	0.023	CHIK1	RSE0135A	0.573	1.493	0.037
CHIK10	0.02	0.0277008	NEG	0.032	0.0638723	Negative	0.032	0.0565371	Negative	0.803	4.314	CHIK						CHIK10	4	0.722	1.5975	0.031	CHIK10	3	0.501	1.234	0.023	CHIK10	RSE0133A	0.566	1.328	0.029
CHIK2	0.043	0.0595568	NEG	0.031	0.0618762	Negative	0.053	0.0924956	Negative	3.352	0	CHIK						CHIK2	4	0.722	1.5975	0.031	CHIK2	3	0.501	1.234	0.023	CHIK2	RSE0135A	0.573	1.493	0.037
CHIK3	0.016	0.0221607	NEG	0.009	0.0179641	Negative	0.013	0.0217755	Negative	0.991	1.627	CHIK						CHIK3	4	0.722	1.5975	0.031	CHIK3	3	0.501	1.234	0.023	CHIK3	RSE0136A	0.597	1.296	0.031
CHIK4	0.053	0.0734072	NEG	0.046	0.0918164	Negative	0.056	0.0938023	Negative	1.115	1.634	CHIK						CHIK4	4	0.722	1.5975	0.031	CHIK4	3	0.501	1.234	0.023	CHIK4	RSE0136A	0.597	1.296	0.031
CHIK5	0.063	0.0872576	NEG	0.059	0.117764	Negative	0.066	0.110553	Negative	2.311	1.122	CHIK						CHIK5	4	0.722	1.5975	0.031	CHIK5	3	0.501	1.234	0.023	CHIK5	RSE0136A	0.597	1.296	0.031
CHIK6	0.075	0.103878	NEG	0.073	0.145709	Negative	0.148	0.261484	Negative	0.947	1.109	CHIK						CHIK6	4	0.722	1.5975	0.031	CHIK6	3	0.501	1.234	0.023	CHIK6	RSE0133A	0.566	1.328	0.029
CHIK7	0.02	0.0277008	NEG	0.012	0.0239521	Negative	0.035	0.0618375	Negative	0.871	0.856	CHIK						CHIK7	4	0.722	1.5975	0.031	CHIK7	3	0.501	1.234	0.023	CHIK7	RSE0133A	0.566	1.328	0.029
CHIK8	0.04	0.0554017	NEG	0.053	0.105788	Negative	0.074	0.129145	Negative	1.149	1.23	CHIK						CHIK8	4	0.722	1.5975	0.031	CHIK8	3	0.501	1.234	0.023	CHIK8	RSE0135A	0.573	1.493	0.037
CHIK9	0.161	0.222992	NEG	0.093	0.185629	Negative	0.173	0.30192	Negative	1.092	0.914	CHIK						CHIK9	4	0.722	1.5975	0.031	CHIK9	3	0.501	1.234	0.023	CHIK9	RSE0135A	0.573	1.493	0.037
UI1	0.193	0.267313	NEG	0.33	0.658683	Negative	0.514	0.897033	Borderline	0	0	UI	<10	<10	<10		13	UI1	4	0.722	1.5975	0.031	UI1	3	0.501	1.234	0.023	UI1	RSE0135A	0.573	1.493	0.037
UI2	0.043	0.0595568	NEG	0.051	0.101796	Negative	0.066	0.129159	Negative	0	0	UI	<10	<10	<10		30	UI2	4	0.722	1.5975	0.031	UI2	3	0.501	1.234	0.023	UI2	RSE0130A	0.511	1.319	0.028
UI3	0.027	0.0373961	NEG	0.033	0.056314	Negative	0.042	0.0821918	Negative	0	0	UI	<10	>640	320		51	UI3	4	0.722	1.5975	0.031	UI3	4	0.586	1.255	0.029	UI3	RSE0130A	0.511	1.319	0.028
UI4	0.049	0.067867	NEG	0.068	0.116041	Negative	0.075	0.146771	Negative	0	0	UI	<10	640	640		14	UI4	4	0.722	1.5975	0.031	UI4	4	0.586	1.255	0.029	UI4	RSE0130A	0.511	1.319	0.028
UI5	0.02	0.0277008	NEG	0.024	0.0409556	Negative	0.04	0.0782779	Negative	0	8	UI	<10	640	>1280		6	UI5	4	0.722	1.5975	0.031	UI5	4	0.586	1.255	0.029	UI5	RSE0130A	0.511	1.319	0.028
UI6	0.019	0.0263158	NEG	0.019	0.0324232	Negative	0.016	0.0313112	Negative	0	0	UI	<10	<10	<10		5	UI6	4	0.722	1.5975	0.031	UI6	4	0.586	1.255	0.029	UI6	RSE0130A	0.511	1.319	0.028
UI7	0.029	0.0401662	NEG	0.037	0.0631399	Negative	0.033	0.0645793	Negative	0	0	UI	<10	<10	<10		3	UI7	4	0.722	1.5975	0.031	UI7	4	0.586	1.255	0.029	UI7	RSE0130A	0.511	1.319	0.028
UI8	0.036	0.0498615	NEG	0.037	0.0631399	Negative	0.04	0.0706714	Negative	0	0	UI	<10	10	<10		6	UI8	4	0.722	1.5975	0.031	UI8	4	0.586	1.255	0.029	UI8	RSE0133A	0.566	1.328	0.029
WN1	0.199	0.237754	NEG	0.106	0.211577	Negative	0.223	0.38918	Negative	1.646	1.472	WN						WN1	3	0.837	1.676	0.0275	WN1	3	0.501	1.234	0.023	WN1	RSE0135A	0.573	1.493	0.037
WN10	0.133	0.184211	NEG	0.102	0.203593	Negative	0.154	0.30137	Negative	9.647	9.838	WN						WN10	4	0.722	1.5975	0.031	WN10	3	0.501	1.234	0.023	WN10	RSE0130A	0.511	1.319	0.028
WN2	0.056	0.0669056	NEG	0.045	0.0898204	Negative	0.113	0.197208	Negative	2.812	2.908	WN						WN2	3	0.837	1.676	0.0275	WN2	3	0.501	1.234	0.023	WN2	RSE0135A	0.573	1.493	0.037
WN3	0.031	0.037037	NEG	0.021	0.0419162	Negative	0.046	0.0802792	Negative	1.506	1.959	WN						WN3	3	0.837	1.676	0.0275	WN3	3	0.501	1.234	0.023	WN3	RSE0135A	0.573	1.493	0.037
WN4	0.073	0.101108	NEG	0.05	0.0998004	Negative	0.071	0.123909	Negative	2.447	8.404	WN						WN4	4	0.722	1.5975	0.031	WN4	3	0.501	1.234	0.023	WN4	RSE0135A	0.573	1.493	0.037
WN5	0.144	0.199446	NEG	0.095	0.189621	Negative	0.078	0.130653	Negative	1.365	1.412	WN						WN5	4	0.722	1.5975	0.031	WN5	3	0.501	1.234	0.023	WN5	RSE0136A	0.597	1.296	0.031
WN6	0.069	0.0955679	NEG	0.064	0.127745	Negative	0.077	0.128978	Negative	14.372	9.855	WN						WN6	4	0.722	1.5975	0.031	WN6	3	0.501	1.234	0.023	WN6	RSE0136A	0.597	1.296	0.031
WN7	0.062	0.0858726	NEG	0.052	0.103792	Negative	0.109	0.18258	Negative	2.28	2.575	WN						WN7	4	0.722	1.5975	0.031	WN7	3	0.501	1.234	0.023	WN7	RSE0136A	0.597	1.296	0.031
WN8	0.082	0.113573	NEG	0.059	0.117764	Negative	0.088	0.172211	Negative	1.325	1.75	WN						WN8	4	0.722	1.5975	0.031	WN8	3	0.501	1.234	0.023	WN8	RSE0130A	0.511	1.319	0.028
WN9	0.024	0.033241	NEG	0.017	0.0339321	Negative	0.031	0.0606654	Negative	9.8	3.515	WN						WN9	4	0.722	1.5975	0.031	WN9	3	0.501	1.234	0.023	WN9	RSE0130A	0.511	1.319	0.028
YF1	0.062	0.0740741	NEG	0.059	0.100683	Negative	0.076	0.134276	Negative	1.052	0.942	YF						YF1	3	0.837	1.676	0.0275	YF1	4	0.586	1.255	0.029	YF1	RSE0133A	0.566	1.328	0.029
YF10	0.018	0.0215054	NEG	0.016	0.0273038	Negative	0.022	0.0388693	Negative	0.808	0.983	YF						YF10	3	0.837	1.676	0.0275	YF10	4	0.586	1.255	0.029	YF10	RSE0133A	0.566	1.328	0.029
YF2	0.02	0.0238949	NEG	0.024	0.0409556	Negative	0.041	0.0724382	Negative	0.562	0.662	YF						YF2	3	0.837	1.676	0.0275	YF2	4	0.586	1.255	0.029	YF2	RSE0133A	0.566	1.328	0.029
YF3	0.037	0.0442055	NEG	0.05	0.0853242	Negative	0.113	0.197208	Negative	0.835	0.896	YF						YF3	3	0.837	1.676	0.0275	YF3	4	0.586	1.255	0.029	YF3	RSE0133A	0.566	1.328	0.029
YF4	0.066	0.078853	NEG	0.096	0.163823	Negative	0.107	0.179229	Negative	1.03	0.912	YF						YF4	3	0.837	1.676	0.0275	YF4	4	0.586	1.255	0.029	YF4	RSE0136A	0.597	1.296	0.031
YF5	0.013	0.0155317	NEG	0.011	0.0187713	Negative	0.015	0.0251256	Negative	0.939	1.029	YF						YF5	3	0.837	1.676	0.0275	YF5	4	0.586	1.255	0.029	YF5	RSE0136A	0.597	1.296	0.031
YF6	0.014	0.0167264	NEG	0.012	0.0204778	Negative	0.016	0.0268007	Negative	0.861	1.418	YF						YF6	3	0.837	1.676	0.0275	YF6	4	0.586	1.255	0.029	YF6	RSE0136A	0.597	1.296	0.031
YF7	0.293	0.35006	NEG	0.314	0.535836	Negative	0.435	0.768551	Negative	0.874	0.925	YF						YF7	3	0.837	1.676	0.0275	YF7	4	0.586	1.255	0.029	YF7	RSE0133A	0.566	1.328	0.029
YF8	0.016	0.0191159	NEG	0.019	0.0324232	Negative	0.025	0.0441696	Negative	0.896	1.021	YF						YF8	3	0.837	1.676	0.0275	YF8	4	0.586	1.255	0.029	YF8	RSE0133A	0.566	1.328	0.029
YF9	0.073	0.0872162	NEG	0.106	0.180887	Negative	0.134	0.236749	Negative	0.726	0.954	YF						YF9	3	0.837	1.676	0.0275	YF9	4	0.586	1.255	0.029	YF9	RSE0133A	0.566	1.328	0.029
Abbreviations
FC = CDC ADB-DRL Fort Collins
PHAC = Public Health Agency of Canada
MPIR = CDC MPIR lab
P.N = sample reacted on viral antigen OD/negative control reacted on viral antigen OD (Cutoff >=3.0 POS)
OD Ratio = Extinction of the control or patient sample/Extinction calibrator (Cutoff <0.8 NEG; >=0.8 to <1.1 Borderline; >=1.1 POS)
Dx. Interp = Diagnostic interpretation
PRNT = plaque reduction neutralization
Prim/sec = primary/secondary infection
PO = post onset of symptoms
POS = positive control
Neg (on header) = negative control
DEN + dengue
NEG = negative
ZIK = Zika
Flavi = falvivirus
CHIK = Chikungunya
WN = West Nile
YF = yellow fever
UI = uninterpretable

## Sheet: InBios
Sample	PHAC.ZIK.Ag.OD	PHAC.CCA	PHAC.NCA	PHAC.Well.ZK.Ag	PHAC.Well.CCA	PHAC.Well.NCA	PHAC.ISR.ZIK.Ag.CCA	PHAC.ZKV.NCA	PHAC.CCA.NCA	PHAC.Interp	FC.ZIK.Ag.OD	FC.CCA	FC.NCA	FC.Well.ZK.Ag	FC.Well.CCA	FC.Well.NCA	FC.ISR.ZIK.Ag.CCA	FC.ZKV.NCA	FC.CCA.NCA	FC.Interp	MPIR.ZIK.Ag.OD	MPIR.CCA	MPIR.NCA	MPIR.Well.ZK.Ag	MPIR.Well.CCA	MPIR.Well.NCA	MPIR.ISR.ZIK.Ag.CCA	MPIR.ZKV.NCA	MPIR.CCA.NCA	MPIR.Interp	CDC.Zika.MAC.ELISA.P.N	CDC.DEN.MAC.ELISA.P.N	CDC.Dx.Interp	ZIKV.PRNT	DEN.1.PRNT	DEN.2.PRNT	Probable Prim/sec	Days.PO	SampleCont	PHAC.NEG.ZKV.OD	PHAC.NEG.CCA.OD	PHAC.NEG.NCA.OD	PHAC.POS.ZKV.OD	PHAC.POS.CCA.OD	PHAC.POS.NCA.OD	PHAC.POS.CON.ISR	PHAC.NEG.CON.ISR	PHAC.NEG.CON.CCA.NCA	FC.NEG.ZKV.OD
1	0.048	0.058	0.043	E1	E5	E9	0.827586	1.11628	1.34884	Negative	0.111	0.106	0.088	E1	E5	E9	1.04717	1.26136	1.20455	Negative	0.056	0.06	0.05	F3	F7	F11	0.933333	1.12	1.2	Negative	1.351	0.91	NEG					8	1	0.054	0.079	0.072	1.977	0.086	0.057	22.9884	0.683544	1.09722	0.05
2	0.128	1.507	0.039	F1	F5	F9	0.084937	3.28205	38.641	Possible Zika Positive	0.178	1.624	0.112	F1	F5	F9	0.109606	1.58929	14.5	Presumptive Other Flavivirus Positive	0.105	1.298	0.042	E3	E7	E11	0.0808937	2.5	30.9048	Possible Zika Positive	8.437	23.1	DEN			40	Prim den 3	18	2	0.054	0.079	0.072	1.977	0.086	0.057	22.9884	0.683544	1.09722	0.05
3	1.988	0.157	0.042	G1	G5	G9	12.6624	47.3333	3.7381	Presumptive Zika Positive	1.868	0.092	0.087	G1	G5	G9	20.3043	21.4713	1.05747	Presumptive Zika Positive	1.314	0.074	0.043	B3	B7	B11	17.7568	30.5581	1.72093	Presumptive Zika Positive	113.4	2.8	FLAVI	>1280	>20	<10		17	3	0.054	0.079	0.072	1.977	0.086	0.057	22.9884	0.683544	1.09722	0.05
4	0.094	0.086	0.136	H1	H5	H9	1.09302	0.691176	0.632353	Negative	0.212	0.12	0.096	H1	H5	H9	1.76667	2.20833	1.25	Presumptive Zika Positive	0.088	0.047	0.043	C3	C7	C11	1.87234	2.04651	1.09302	Presumptive Zika Positive	20.3	1.3	ZIK	640	<10	<10	prim Zika	1	4	0.054	0.079	0.072	1.977	0.086	0.057	22.9884	0.683544	1.09722	0.05
5	0.371	0.458	0.052	A2	A6	A10	0.810044	7.13462	8.80769	Possible Zika Positive	0.268	0.38	0.079	A2	A6	A10	0.705263	3.39241	4.81013	Possible Zika Positive	0.191	0.316	0.079	H2	H6	H10	0.60443	2.41772	4	Possible Zika Positive	11.832	11	DEN		10240	20480	sec den	37	5	0.088	0.072	0.087	2.119	0.181	0.098	11.7072	1.22222	0.827586	0.05
6	0.207	0.23	0.177	B2	B6	B10	0.9	1.16949	1.29944	Negative	0.179	0.243	0.271	B2	B6	B10	0.736626	0.660517	0.896679	Negative	0.236	0.234	0.208	A3	A7	A11	1.00855	1.13462	1.125	Negative	1.347	0.82	NEG					21	6	0.088	0.072	0.087	2.119	0.181	0.098	11.7072	1.22222	0.827586	0.05
7	1.407	0.184	0.119	C2	C6	C10	7.64674	11.8235	1.54622	Presumptive Zika Positive	1.339	0.148	0.163	C2	C6	C10	9.0473	8.21472	0.907975	Presumptive Zika Positive	0.841	0.099	0.126	E2	E6	E10	8.49495	6.6746	0.785714	Presumptive Zika Positive	50.5	4.4	ZIK	10240	<10	<10	prim Zika	30	7	0.088	0.072	0.087	2.119	0.181	0.098	11.7072	1.22222	0.827586	0.05
8	0.128	0.141	0.138	D2	D6	D10	0.907801	0.927536	1.02174	Negative	0.096	0.153	0.121	D2	D6	D10	0.627451	0.793388	1.26446	Negative	0.059	0.06	0.105	F2	F6	F10	0.983333	0.561905	0.571429	Negative	1.95	1.2	NEG					12	8	0.088	0.072	0.087	2.119	0.181	0.098	11.7072	1.22222	0.827586	0.05
9	0.145	0.137	0.135	E2	E6	E10	1.05839	1.07407	1.01481	Negative	0.121	0.159	0.109	E2	E6	E10	0.761006	1.11009	1.45872	Negative	0.062	0.06	0.12	G2	G6	G10	1.03333	0.516667	0.5	Negative	1.304	0.53	NEG					1	9	0.088	0.072	0.087	2.119	0.181	0.098	11.7072	1.22222	0.827586	0.05
10	0.098	0.118	0.124	F2	F6	F10	0.830508	0.790323	0.951613	Negative	0.111	0.121	0.126	F2	F6	F10	0.917355	0.880952	0.960317	Negative	0.069	0.065	0.064	D3	D7	D11	1.06154	1.07812	1.01562	Negative	1	0.54	NEG					8	10	0.088	0.072	0.087	2.119	0.181	0.098	11.7072	1.22222	0.827586	0.05
11	0.276	1.208	0.05	G2	G6	G10	0.228477	5.52	24.16	Possible Zika Positive	0.206	1.281	0.118	G2	G6	G10	0.160812	1.74576	10.8559	Possible Zika Positive	0.191	1.193	0.043	C3	C7	C11	0.160101	4.44186	27.7442	Possible Zika Positive	8.964	3	DEN		1280	20	prim den 1	7	11	0.088	0.072	0.087	2.119	0.181	0.098	11.7072	1.22222	0.827586	0.05
12	0.107	0.1	0.081	H2	H6	H10	1.07	1.32099	1.23457	Negative	0.152	0.119	0.082	H2	H6	H10	1.27731	1.85366	1.45122	Possible Zika Positive	0.058	0.055	0.055	B3	B7	B11	1.05455	1.05455	1	Negative	1.136	1.1	NEG					26	12	0.088	0.072	0.087	2.119	0.181	0.098	11.7072	1.22222	0.827586	0.05
13	2.131	0.196	0.1	A3	A7	A11	10.8724	21.31	1.96	Presumptive Zika Positive	2.956	0.212	0.107	A3	A7	A11	13.9434	27.6262	1.98131	Presumptive Zika Positive	1.703	0.121	0.085	A3	A7	A11	14.0744	20.0353	1.42353	Presumptive Zika Positive	41.7	4.2	ZIK	20480	<10	<10	prim Zika	9	13	0.088	0.072	0.087	2.119	0.181	0.098	11.7072	1.22222	0.827586	0.05
14	0.041	0.057	0.037	B3	B7	B11	0.719298	1.10811	1.54054	Negative	0.083	0.101	0.096	B3	B7	B11	0.821782	0.864583	1.05208	Negative	0.062	0.053	0.055	H2	H6	H10	1.16981	1.12727	0.963636	Negative	1.104	1.2	NEG					10	14	0.088	0.072	0.087	2.119	0.181	0.098	11.7072	1.22222	0.827586	0.05
15	0.101	0.053	0.047	C3	C7	C11	1.90566	2.14894	1.12766	Presumptive Zika Positive	0.087	0.092	0.054	C3	C7	C11	0.945652	1.61111	1.7037	Presumptive Other Flavivirus Positive	0.067	0.056	0.055	G2	G6	G10	1.19643	1.21818	1.01818	Negative	1.6	0.68	NEG					14	15	0.088	0.072	0.087	2.119	0.181	0.098	11.7072	1.22222	0.827586	0.05
16	2.137	0.102	0.04	D3	D7	D11	20.951	53.425	2.55	Presumptive Zika Positive	2.278	0.124	0.103	D3	D7	D11	18.371	22.1165	1.20388	Presumptive Zika Positive	1.53	0.073	0.051	F2	F6	F10	20.9589	30	1.43137	Presumptive Zika Positive	23.5	4	ZIK	20480	<10	<10	prim Zika	13	16	0.088	0.072	0.087	2.119	0.181	0.098	11.7072	1.22222	0.827586	0.05
17	1.339	0.129	0.038	E3	E7	E11	10.3798	35.2368	3.39474	Presumptive Zika Positive	1.213	0.142	0.074	E3	E7	E11	8.54225	16.3919	1.91892	Presumptive Zika Positive	0.755	0.079	0.041	E2	E6	E10	9.55696	18.4146	1.92683	Presumptive Zika Positive	59.8	2.3	ZIK	5120	<10	<10	prim Zika	7	17	0.088	0.072	0.087	2.119	0.181	0.098	11.7072	1.22222	0.827586	0.05
18	0.068	0.135	0.099	F3	F7	F11	0.503704	0.686869	1.36364	Negative	0.152	0.079	0.066	F3	F7	F11	1.92405	2.30303	1.19697	Presumptive Zika Positive	0.081	0.063	0.046	D2	D6	D10	1.28571	1.76087	1.36957	Possible Zika Positive	7.2	2.3	FLAVI	>1280	>80	>1280		18	18	0.088	0.072	0.087	2.119	0.181	0.098	11.7072	1.22222	0.827586	0.05
19	1.501	0.086	0.053	G3	G7	G11	17.4535	28.3208	1.62264	Presumptive Zika Positive	1.535	0.096	0.144	G3	G7	G11	15.9896	10.6597	0.666667	Presumptive Zika Positive	1.261	0.082	0.071	H4	H8	H12	15.378	17.7606	1.15493	Presumptive Zika Positive	43.4	1.2	ZIK	2560	<10	<10	prim Zika	17	19	0.088	0.072	0.087	2.119	0.181	0.098	11.7072	1.22222	0.827586	0.05
20	0.122	0.103	0.074	H3	H7	H11	1.18447	1.64865	1.39189	Negative	0.084	0.108	0.069	H3	H7	H11	0.777778	1.21739	1.56522	Negative	0.058	0.052	0.062	G4	G8	G12	1.11538	0.935484	0.83871	Negative	3.505	1.3	ZIK	20	<10	<10	prim Zika	2	20	0.088	0.072	0.087	2.119	0.181	0.098	11.7072	1.22222	0.827586	0.05
21	2.465	0.29	0.045	A4	A8	A12	8.5	54.7778	6.44444	Presumptive Zika Positive	0.532	0.17	0.156	A4	A8	A12	3.12941	3.41026	1.08974	Presumptive Zika Positive	1.678	0.224	0.049	F1	F5	F9	7.49107	34.2449	4.57143	Presumptive Zika Positive	44.5	6.1	ZIK	>1280	<10	<10	prim Zika	9	21	0.088	0.072	0.087	2.119	0.181	0.098	11.7072	1.22222	0.827586	0.05
22	0.065	0.071	0.1	B4	B8	B12	0.915493	0.65	0.71	Negative	0.091	0.097	0.122	B4	B8	B12	0.938144	0.745902	0.795082	Negative	0.058	0.049	0.048	E1	E5	E9	1.18367	1.20833	1.02083	Negative	1.295	0.66	NEG					15	22	0.088	0.072	0.087	2.119	0.181	0.098	11.7072	1.22222	0.827586	0.05
23	0.104	0.088	0.151	C4	C8	C12	1.18182	0.688742	0.582781	Negative	0.114	0.124	0.149	C4	C8	C12	0.919355	0.765101	0.832215	Negative	0.122	0.102	0.104	H1	H5	H9	1.19608	1.17308	0.980769	Negative	1.052	0.8	NEG					21	23	0.088	0.072	0.087	2.119	0.181	0.098	11.7072	1.22222	0.827586	0.05
24	0.579	0.133	0.116	D4	D8	D12	4.35338	4.99138	1.14655	Presumptive Zika Positive	0.532	0.17	0.156	D4	D8	D12	3.12941	3.41026	1.08974	Presumptive Zika Positive	0.48	0.129	0.075	G1	G5	G9	3.72093	6.4	1.72	Presumptive Zika Positive	34	3.4	ZIK	>1280	<10	<10	prim Zika	3	24	0.088	0.072	0.087	2.119	0.181	0.098	11.7072	1.22222	0.827586	0.05
25	1.361	0.062	0.076	E4	E8	E12	21.9516	17.9079	0.815789	Presumptive Zika Positive	1.43	0.078	0.065	E4	E8	E12	18.3333	22	1.2	Presumptive Zika Positive	0.972	0.052	0.04	C2	C6	C10	18.6923	24.3	1.3	Presumptive Zika Positive	68.6	9.8	FLAVI	5120		20480		3	25	0.088	0.072	0.087	2.119	0.181	0.098	11.7072	1.22222	0.827586	0.05
26	0.098	0.14	0.095	F4	F8	F12	0.7	1.03158	1.47368	Negative	0.122	0.164	0.069	F4	F8	F12	0.743902	1.76812	2.37681	Possible Zika Positive	0.076	0.079	0.048	B2	B6	B10	0.962025	1.58333	1.64583	Negative	2.85	1.9	FLAVI	>=1280	>=1280	>80		14	26	0.088	0.072	0.087	2.119	0.181	0.098	11.7072	1.22222	0.827586	0.05
27	0.065	0.053	0.086	G4	G8	G12	1.22642	0.755814	0.616279	Negative	0.094	0.073	0.097	G4	G8	G12	1.28767	0.969072	0.752577	Negative	0.054	0.045	0.046	A2	A6	A10	1.2	1.17391	0.978261	Negative	1.134	0.64	NEG					47	27	0.088	0.072	0.087	2.119	0.181	0.098	11.7072	1.22222	0.827586	0.05
28	0.119	0.069	0.108	H4	H8	H12	1.72464	1.10185	0.638889	Presumptive Zika Positive	0.135	0.129	0.172	H4	H8	H12	1.04651	0.784884	0.75	Negative	0.053	0.053	0.057	F4	F8	F12	1	0.929825	0.929825	Negative	1.147	0.63	NEG					10	28	0.088	0.072	0.087	2.119	0.181	0.098	11.7072	1.22222	0.827586	0.05
29	0.171	0.36	0.039	A2	A6	A10	0.475	4.38462	9.23077	Possible Zika Positive	0.244	0.316	0.106	E1	E5	E9	0.772152	2.30189	2.98113	Possible Zika Positive	0.149	0.3	0.05	E4	E8	E12	0.496667	2.98	6	Possible Zika Positive	7.577	2.9	DEN			>20480	undetermined	8	29	0.054	0.079	0.072	1.977	0.086	0.057	22.9884	0.683544	1.09722	0.061
30	0.054	0.052	0.092	B2	B6	B10	1.03846	0.586957	0.565217	Negative	0.074	0.112	0.042	F1	F5	F9	0.660714	1.7619	2.66667	Possible Zika Positive	0.05	0.053	0.048	D4	D8	D12	0.943396	1.04167	1.10417	Negative	1.898	16.1	DEN		640	<10	prim DEN	2	30	0.054	0.079	0.072	1.977	0.086	0.057	22.9884	0.683544	1.09722	0.061
31	0.791	0.067	0.081	C2	C6	C10	11.806	9.76543	0.82716	Presumptive Zika Positive	0.571	0.104	0.066	G1	G5	G9	5.49038	8.65152	1.57576	Presumptive Zika Positive	0.687	0.057	0.055	C4	C8	C12	12.0526	12.4909	1.03636	Presumptive Zika Positive	32.4	5.7	FLAVI	>1280		>1280		6	31	0.054	0.079	0.072	1.977	0.086	0.057	22.9884	0.683544	1.09722	0.061
32	0.048	0.044	0.046	D2	D6	D10	1.09091	1.04348	0.956522	Negative	0.08	0.091	0.064	H1	H5	H9	0.879121	1.25	1.42188	Negative	0.05	0.046	0.048	B4	B8	B12	1.08696	1.04167	0.958333	Negative	1.366	1	NEG					17	32	0.054	0.079	0.072	1.977	0.086	0.057	22.9884	0.683544	1.09722	0.061
33	0.069	0.044	0.037	A2	A6	A10	1.56818	1.86486	1.18919	Possible Zika Positive	0.136	0.09	0.044	A2	A6	A10	1.51111	3.09091	2.04545	Possible Zika Positive	0.067	0.045	0.072	A4	A8	A12	1.48889	0.930556	0.625	Negative	4.451	1.5	ZIK	80	<10	<10	prim Zika	2	33	0.049	0.066	0.056	1.745	0.08	0.043	21.8125	0.742424	1.17857	0.061
34	1.276	0.229	0.061	B2	B6	B10	5.57205	20.918	3.7541	Presumptive Zika Positive	1.241	0.291	0.105	B2	B6	B10	4.2646	11.819	2.77143	Presumptive Zika Positive	1.081	0.264	0.081	H3	H7	H11	4.0947	13.3457	3.25926	Presumptive Zika Positive	56.6	4.5	ZIK	10240	<10	<10	prim Zika	29	34	0.049	0.066	0.056	1.745	0.08	0.043	21.8125	0.742424	1.17857	0.061
35	0.189	0.191	0.17	C2	C6	C10	0.989529	1.11176	1.12353	Negative	0.195	0.223	0.179	C2	C6	C10	0.874439	1.08939	1.24581	Negative	0.235	0.196	0.193	G3	G7	G11	1.19898	1.21762	1.01554	Negative	5.3	3	FLAVI	>80	>80	>1280		145	35	0.049	0.066	0.056	1.745	0.08	0.043	21.8125	0.742424	1.17857	0.061
37	0.188	0.169	0.145	E2	E6	E10	1.11243	1.29655	1.16552	Negative	0.238	0.223	0.242	E2	E6	E10	1.06726	0.983471	0.921488	Negative	0.249	0.237	0.221	E3	E7	E11	1.05063	1.1267	1.0724	Negative	0.952	0.68	NEG					31	37	0.049	0.066	0.056	1.745	0.08	0.043	21.8125	0.742424	1.17857	0.061
38	0.042	0.039	0.041	F2	F6	F10	1.07692	1.02439	0.95122	Negative	0.09	0.13	0.075	F2	F6	F10	0.692308	1.2	1.73333	Presumptive Other Flavivirus Positive	0.045	0.043	0.044	D3	D7	D11	1.04651	1.02273	0.977273	Negative	0.958	0.75	NEG					11	38	0.049	0.066	0.056	1.745	0.08	0.043	21.8125	0.742424	1.17857	0.061
39	0.102	0.064	0.053	G2	G6	G10	1.59375	1.92453	1.20755	Possible Zika Positive	0.168	0.101	0.049	G2	G6	G10	1.66337	3.42857	2.06122	Possible Zika Positive	0.108	0.071	0.054	C3	C7	C11	1.52113	2	1.31481	Possible Zika Positive	5.7	1.6	ZIK	40	<10	<10	prim Zika	1	39	0.049	0.066	0.056	1.745	0.08	0.043	21.8125	0.742424	1.17857	0.061
40	0.046	0.048	0.039	H2	H6	H10	0.958333	1.17949	1.23077	Negative	0.091	0.064	0.068	H2	H6	H10	1.42188	1.33824	0.941176	Negative	0.053	0.053	0.046	H2	H6	H10	1	1.15217	1.15217	Negative	1.441	4.7	DEN			20480		21	40	0.049	0.066	0.056	1.745	0.08	0.043	21.8125	0.742424	1.17857	0.061
41	0.043	0.045	0.036	A3	A7	A11	0.955556	1.19444	1.25	Negative	0.06	0.062	0.043	A3	A7	A11	0.967742	1.39535	1.44186	Negative	0.054	0.049	0.046	G2	G6	G10	1.10204	1.17391	1.06522	Negative	1.008	0.92	NEG					8	41	0.049	0.066	0.056	1.745	0.08	0.043	21.8125	0.742424	1.17857	0.061
42	0.056	0.058	0.048	B3	B7	B11	0.965517	1.16667	1.20833	Negative	0.095	0.122	0.056	B3	B7	B11	0.778689	1.69643	2.17857	Presumptive Other Flavivirus Positive	0.088	0.066	0.062	F2	F6	F10	1.33333	1.41935	1.06452	Negative	1.098	0.87	NEG					17	42	0.049	0.066	0.056	1.745	0.08	0.043	21.8125	0.742424	1.17857	0.061
43	0.156	0.197	0.179	C3	C7	C11	0.791878	0.871508	1.10056	Negative	0.149	0.162	0.132	C3	C7	C11	0.919753	1.12879	1.22727	Negative	0.136	0.136	0.142	E2	E6	E10	1	0.957746	0.957746	Negative	1.676	0.63	NEG					21	43	0.049	0.066	0.056	1.745	0.08	0.043	21.8125	0.742424	1.17857	0.061
44	0.166	0.082	0.073	D3	D7	D11	2.02439	2.27397	1.12329	Presumptive Zika Positive	0.123	0.131	0.08	D3	D7	D11	0.938931	1.5375	1.6375	Negative	0.11	0.081	0.072	D2	D6	D10	1.35802	1.52778	1.125	Negative	4.7	1.6	ZIK	40	<10	<10	prim Zika	4	44	0.049	0.066	0.056	1.745	0.08	0.043	21.8125	0.742424	1.17857	0.061
45	0.262	0.049	0.042	E3	E7	E11	5.34694	6.2381	1.16667	Presumptive Zika Positive	0.3	0.127	0.053	E3	E7	E11	2.3622	5.66038	2.39623	Presumptive Zika Positive	0.194	0.046	0.041	C2	C6	C10	4.21739	4.73171	1.12195	Presumptive Zika Positive	29	1.5	ZIK	1280	<10	<10	prim Zika	5	45	0.049	0.066	0.056	1.745	0.08	0.043	21.8125	0.742424	1.17857	0.061
46	1.466	0.062	0.043	F3	F7	F11	23.6452	34.093	1.44186	Presumptive Zika Positive	1.312	0.149	0.06	F3	F7	F11	8.80537	21.8667	2.48333	Presumptive Zika Positive	1.364	0.068	0.05	B3	B7	B11	20.0588	27.28	1.36	Presumptive Zika Positive	22.9	6.5	FLAVI	>1280	>1280	1280		6	46	0.049	0.066	0.056	1.745	0.08	0.043	21.8125	0.742424	1.17857	0.061
47	0.042	0.041	0.041	G3	G7	G11	1.02439	1.02439	1	Negative	0.108	0.113	0.046	G3	G7	G11	0.955752	2.34783	2.45652	Possible Zika Positive	0.053	0.053	0.051	A3	A7	A11	1	1.03922	1.03922	Negative	1.753	1.5	NEG					10	47	0.049	0.066	0.056	1.745	0.08	0.043	21.8125	0.742424	1.17857	0.061
48	0.047	0.047	0.043	H3	H7	H11	1	1.09302	1.09302	Negative	0.102	0.079	0.043	H3	H7	H11	1.29114	2.37209	1.83721	Possible Zika Positive	0.053	0.049	0.046	B2	B6	B10	1.08163	1.15217	1.06522	Negative	1.211	0.55	NEG					80	48	0.049	0.066	0.056	1.745	0.08	0.043	21.8125	0.742424	1.17857	0.061
49	0.203	0.222	0.146	A4	A8	A12	0.914414	1.39041	1.52055	Negative	0.209	0.211	0.273	A4	A8	A12	0.990521	0.765568	0.772894	Negative	0.297	0.261	0.208	A2	A6	A10	1.13793	1.42788	1.25481	Negative	3.37	1.2	ZIK	40	<10	<10	prim Zika	2	49	0.049	0.066	0.056	1.745	0.08	0.043	21.8125	0.742424	1.17857	0.061
50	1.833	0.44	0.123	B4	B8	B12	4.16591	14.9024	3.57724	Presumptive Zika Positive	1.418	0.496	0.087	B4	B8	B12	2.85887	16.2989	5.70115	Presumptive Zika Positive	1.667	0.545	0.08	H1	H5	H9	3.05872	20.8375	6.8125	Presumptive Zika Positive	66.4	5.9	FLAVI	>1280	>1280	>1280		11	50	0.049	0.066	0.056	1.745	0.08	0.043	21.8125	0.742424	1.17857	0.061
53	0.343	0.044	0.041	E4	E8	E12	7.79545	8.36585	1.07317	Presumptive Zika Positive	0.327	0.122	0.12	E4	E8	E12	2.68033	2.725	1.01667	Presumptive Zika Positive	0.28	0.051	0.046	E1	E5	E9	5.4902	6.08696	1.1087	Presumptive Zika Positive	21.186	1.3	ZIK	2560	<10	<10	prim Zika	60	53	0.049	0.066	0.056	1.745	0.08	0.043	21.8125	0.742424	1.17857	0.061
54	1.619	0.086	0.041	F4	F8	F12	18.8256	39.4878	2.09756	Presumptive Zika Positive	1.386	0.136	0.088	F4	F8	F12	10.1912	15.75	1.54545	Presumptive Zika Positive	1.184	0.083	0.055	H4	H8	H12	14.2651	21.5273	1.50909	Presumptive Zika Positive	51.6	3.6	ZIK	>1280	<10	<10	prim Zika	4	54	0.049	0.066	0.056	1.745	0.08	0.043	21.8125	0.742424	1.17857	0.061
55	0.144	0.48	0.061	G4	G8	G12	0.3	2.36066	7.86885	Possible Zika Positive	0.151	0.456	0.066	G4	G8	G12	0.33114	2.28788	6.90909	Possible Zika Positive	0.149	0.537	0.067	G4	G8	G12	0.277467	2.22388	8.01493	Possible Zika Positive	14.907	19.6	DEN		5120	320	prim DEN1	20	55	0.049	0.066	0.056	1.745	0.08	0.043	21.8125	0.742424	1.17857	0.061
56	0.041	0.044	0.077	H4	H8	H12	0.931818	0.532468	0.571429	Negative	0.138	0.057	0.046	H4	H8	H12	2.42105	3	1.23913	Presumptive Zika Positive	0.055	0.049	0.057	F4	F8	F12	1.12245	0.964912	0.859649	Negative	1.9	1.2	NEG					16	56	0.049	0.066	0.056	1.745	0.08	0.043	21.8125	0.742424	1.17857	0.061
57	0.05	0.112	0.039	E2	E6	E10	0.446429	1.28205	2.87179	Presumptive Other Flavivirus Positive	0.046	0.092	0.041	E1	E5	E9	0.5	1.12195	2.2439	Presumptive Other Flavivirus Positive	0.047	0.095	0.043	E4	E8	E12	0.494737	1.09302	2.2093	Presumptive Other Flavivirus Positive	1.37	4.7	DEN			160	undetermined	39	57	0.054	0.079	0.072	1.977	0.086	0.057	22.9884	0.683544	1.09722	0.081
58	0.11	0.416	0.043	F2	F6	F10	0.264423	2.55814	9.67442	Possible Zika Positive	0.074	0.251	0.045	F1	F5	F9	0.294821	1.64444	5.57778	Presumptive Other Flavivirus Positive	0.095	0.391	0.051	F3	F7	F11	0.242967	1.86275	7.66667	Possible Zika Positive	8.64	9	DEN		1280	40	prim DEN	33	58	0.054	0.079	0.072	1.977	0.086	0.057	22.9884	0.683544	1.09722	0.081
59	0.133	0.158	0.071	G2	G6	G10	0.841772	1.87324	2.22535	Possible Zika Positive	0.103	0.086	0.073	G1	G5	G9	1.19767	1.41096	1.17808	Negative	0.114	0.095	0.078	E3	E7	E11	1.2	1.46154	1.21795	Negative	8.158	2.8	FLAVI	2560		1280		90	59	0.054	0.079	0.072	1.977	0.086	0.057	22.9884	0.683544	1.09722	0.081
60	1.312	0.333	0.137	H2	H6	H10	3.93994	9.57664	2.43066	Presumptive Zika Positive	0.897	0.201	0.045	H1	H5	H9	4.46269	19.9333	4.46667	Presumptive Zika Positive	1.155	0.282	0.05	H2	H6	H10	4.09574	23.1	5.64	Presumptive Zika Positive	82	10.3	ZIK	20480	<10	<10	Prim Zika	11	60	0.054	0.079	0.072	1.977	0.086	0.057	22.9884	0.683544	1.09722	0.081
61	1.653	0.158	0.043	A2	A6	A10	10.462	38.4419	3.67442	Presumptive Zika Positive	1.53	0.081	0.049	A2	A6	A10	18.8889	31.2245	1.65306	Presumptive Zika Positive	1.747	0.08	0.047	G2	G6	G10	21.8375	37.1702	1.70213	Presumptive Zika Positive	36.7	4.7	FLAVI	>1280		>1280		22	61	0.05	0.05	0.044	1.232	0.091	0.0475	13.5385	1	1.13636	0.081
62	0.859	0.215	0.071	B2	B6	B10	3.99535	12.0986	3.02817	Presumptive Zika Positive	0.991	0.13	0.051	B2	B6	B10	7.62308	19.4314	2.54902	Presumptive Zika Positive	0.879	0.144	0.05	E2	E6	E10	6.10417	17.58	2.88	Presumptive Zika Positive	31.9	3.1	FLAVI	>1280	>=80	10		3	62	0.05	0.05	0.044	1.232	0.091	0.0475	13.5385	1	1.13636	0.081
63	0.045	0.044	0.037	C2	C6	C10	1.02273	1.21622	1.18919	Negative	0.063	0.056	0.066	C2	C6	C10	1.125	0.954545	0.848485	Negative	0.048	0.05	0.049	H1	H5	H9	0.96	0.979592	1.02041	Negative	0.991	1.1	NEG					27	63	0.05	0.05	0.044	1.232	0.091	0.0475	13.5385	1	1.13636	0.081
64	0.915	0.1	0.07	D2	D6	D10	9.15	13.0714	1.42857	Presumptive Zika Positive	1.044	0.08	0.067	D2	D6	D10	13.05	15.5821	1.19403	Presumptive Zika Positive	1.149	0.097	0.077	D4	D8	D12	11.8454	14.9221	1.25974	Presumptive Zika Positive	62.3	3.6	ZIK	10240	<10	<10	prim Zika	14	64	0.05	0.05	0.044	1.232	0.091	0.0475	13.5385	1	1.13636	0.081
65	0.129	0.135	0.13	E2	E6	E10	0.955556	0.992308	1.03846	Negative	0.083	0.064	0.06	E2	E6	E10	1.29688	1.38333	1.06667	Negative	0.103	0.085	0.072	B4	B8	B12	1.21176	1.43056	1.18056	Negative	2.9	0.78	ZIK	160	<10	<10	prim Zika	1	65	0.05	0.05	0.044	1.232	0.091	0.0475	13.5385	1	1.13636	0.081
66	0.461	0.13	0.041	F2	F6	F10	3.54615	11.2439	3.17073	Presumptive Zika Positive	0.588	0.076	0.045	F2	F6	F10	7.73684	13.0667	1.68889	Presumptive Zika Positive	0.607	0.109	0.048	H3	H7	H11	5.56881	12.6458	2.27083	Presumptive Zika Positive	30.7	2.5	FLAVI	>80	>80	>20		5	66	0.05	0.05	0.044	1.232	0.091	0.0475	13.5385	1	1.13636	0.081
67	0.146	0.074	0.047	G2	G6	G10	1.97297	3.10638	1.57447	Presumptive Zika Positive	0.161	0.065	0.041	G2	G6	G10	2.47692	3.92683	1.58537	Presumptive Zika Positive	0.181	0.075	0.046	D3	D7	D11	2.41333	3.93478	1.63043	Presumptive Zika Positive	27.1	1.8	FLAVI	>1280	>1280	>1280		3	67	0.05	0.05	0.044	1.232	0.091	0.0475	13.5385	1	1.13636	0.081
68	0.087	0.053	0.086	H2	H6	H10	1.64151	1.01163	0.616279	Negative	0.051	0.052	0.048	H2	H6	H10	0.980769	1.0625	1.08333	Negative	0.049	0.053	0.047	C3	C7	C11	0.924528	1.04255	1.12766	Negative	1.683	0.78	NEG					16	68	0.05	0.05	0.044	1.232	0.091	0.0475	13.5385	1	1.13636	0.081
69	1.046	0.059	0.042	A3	A7	A11	17.7288	24.9048	1.40476	Presumptive Zika Positive	0.952	0.047	0.05	A3	A7	A11	20.2553	19.04	0.94	Presumptive Zika Positive	1.067	0.055	0.047	F2	F6	F10	19.4	22.7021	1.17021	Presumptive Zika Positive	35.6	1.3	ZIK	10240	<10	<10	prim Zika	20	69	0.05	0.05	0.044	1.232	0.091	0.0475	13.5385	1	1.13636	0.081
70	0.449	0.09	0.039	B3	B7	B11	4.98889	11.5128	2.30769	Presumptive Zika Positive	0.411	0.063	0.042	B3	B7	B11	6.52381	9.78571	1.5	Presumptive Zika Positive	0.482	0.093	0.054	D2	D6	D10	5.1828	8.92593	1.72222	Presumptive Zika Positive	56	4.8	ZIK	5120	<10	<10	prim Zika	10	70	0.05	0.05	0.044	1.232	0.091	0.0475	13.5385	1	1.13636	0.081
71	0.306	0.144	0.065	C3	C7	C11	2.125	4.70769	2.21538	Presumptive Zika Positive	0.293	0.117	0.068	C3	C7	C11	2.50427	4.30882	1.72059	Presumptive Zika Positive	0.363	0.12	0.065	C2	C6	C10	3.025	5.58462	1.84615	Presumptive Zika Positive	26.982	2.6	ZIK	1280	<10	<10	prim Zika	9	71	0.05	0.05	0.044	1.232	0.091	0.0475	13.5385	1	1.13636	0.081
72	0.06	0.28	0.043	D3	D7	D11	0.214286	1.39535	6.51163	Presumptive Other Flavivirus Positive	0.052	0.18	0.041	D3	D7	D11	0.288889	1.26829	4.39024	Presumptive Other Flavivirus Positive	0.066	0.236	0.048	G1	G5	G9	0.279661	1.375	4.91667	Presumptive Other Flavivirus Positive	4.899	10.9	DEN			10	prim DEN 3	5	72	0.05	0.05	0.044	1.232	0.091	0.0475	13.5385	1	1.13636	0.081
73	0.086	0.476	0.057	E3	E7	E11	0.180672	1.50877	8.35088	Presumptive Other Flavivirus Positive	0.056	0.209	0.043	E3	E7	E11	0.267943	1.30233	4.86047	Presumptive Other Flavivirus Positive	0.061	0.336	0.045	D2	D6	D10	0.181548	1.35556	7.46667	Presumptive Other Flavivirus Positive	2.686	8.8	DEN		320	<10	undetermined	7	73	0.05	0.05	0.044	1.232	0.091	0.0475	13.5385	1	1.13636	0.081
75	0.064	0.053	0.052	G3	G7	G11	1.20755	1.23077	1.01923	Negative	0.058	0.045	0.043	G3	G7	G11	1.28889	1.34884	1.04651	Negative	0.068	0.056	0.055	F2	F6	F10	1.21429	1.23636	1.01818	Negative	6.7	1.12	ZIK	80	<10	<10	prim Zika	1	75	0.05	0.05	0.044	1.232	0.091	0.0475	13.5385	1	1.13636	0.081
76	0.05	0.112	0.046	H3	H7	H11	0.446429	1.08696	2.43478	Presumptive Other Flavivirus Positive	0.051	0.064	0.044	H3	H7	H11	0.796875	1.15909	1.45455	Negative	0.049	0.063	0.044	G2	G6	G10	0.777778	1.11364	1.43182	Negative	2.039	19.3	DEN			160	undetermined	7	76	0.05	0.05	0.044	1.232	0.091	0.0475	13.5385	1	1.13636	0.081
77	0.406	0.06	0.043	A4	A8	A12	6.76667	9.44186	1.39535	Presumptive Zika Positive	0.423	0.054	0.056	A4	A8	A12	7.83333	7.55357	0.964286	Presumptive Zika Positive	0.364	0.061	0.045	H2	H6	H10	5.96721	8.08889	1.35556	Presumptive Zika Positive	74.7	2.4	FLAVI	>1280	>20	<10		7	77	0.05	0.05	0.044	1.232	0.091	0.0475	13.5385	1	1.13636	0.081
78	0.151	0.1	0.065	B4	B8	B12	1.51	2.32308	1.53846	Possible Zika Positive	0.187	0.096	0.062	B4	B8	B12	1.94792	3.01613	1.54839	Presumptive Zika Positive	0.155	0.089	0.052	A3	A7	A11	1.74157	2.98077	1.71154	Presumptive Zika Positive	2.3	1.5	ZIK	1280	<10	<10	prim Zika	5	78	0.05	0.05	0.044	1.232	0.091	0.0475	13.5385	1	1.13636	0.081
79	0.084	0.043	0.043	C4	C8	C12	1.95349	1.95349	1	Presumptive Zika Positive	0.095	0.049	0.052	C4	C8	C12	1.93878	1.82692	0.942308	Presumptive Zika Positive	0.091	0.048	0.046	B3	B7	B11	1.89583	1.97826	1.04348	Presumptive Zika Positive	14.923	1.1	ZIK	>=1280	<10	<10	prim Zika	129	79	0.05	0.05	0.044	1.232	0.091	0.0475	13.5385	1	1.13636	0.081
80	0.199	0.094	0.07	D4	D8	D12	2.11702	2.84286	1.34286	Presumptive Zika Positive	0.216	0.073	0.052	D4	D8	D12	2.9589	4.15385	1.40385	Presumptive Zika Positive	0.173	0.079	0.057	C3	C7	C11	2.18987	3.03509	1.38596	Presumptive Zika Positive	21.5	2.2	FLAVI	>2560		2560		31	80	0.05	0.05	0.044	1.232	0.091	0.0475	13.5385	1	1.13636	0.081
81	2.274	0.13	0.065	E4	E8	E12	17.4923	34.9846	2	Presumptive Zika Positive	2.651	0.086	0.05	E4	E8	E12	30.8256	53.02	1.72	Presumptive Zika Positive	1.877	0.074	0.052	D3	D7	D11	25.3649	36.0962	1.42308	Presumptive Zika Positive	29.7	1.9	ZIK	>20480	<10	<10	prim Zika	20	81	0.05	0.05	0.044	1.232	0.091	0.0475	13.5385	1	1.13636	0.081
82	0.132	0.083	0.078	F4	F8	F12	1.59036	1.69231	1.0641	Negative	0.09	0.06	0.053	F4	F8	F12	1.5	1.69811	1.13208	Possible Zika Positive	0.117	0.077	0.072	B3	B7	B11	1.51948	1.625	1.06944	Negative	2.8	0.94	ZIK	80	<10	<10	prim Zika	2	82	0.05	0.05	0.044	1.232	0.091	0.0475	13.5385	1	1.13636	0.081
83	0.069	0.149	0.087	G4	G8	G12	0.463087	0.793103	1.71264	Presumptive Other Flavivirus Positive	0.075	0.099	0.058	G4	G8	G12	0.757576	1.2931	1.7069	Presumptive Other Flavivirus Positive	0.104	0.162	0.076	H2	H6	H10	0.641975	1.36842	2.13158	Presumptive Other Flavivirus Positive	2.315	7.9	DEN		40	<10	prim DEN	4	83	0.05	0.05	0.044	1.232	0.091	0.0475	13.5385	1	1.13636	0.081
84	0.063	0.118	0.046	H4	H8	H12	0.533898	1.36957	2.56522	Presumptive Other Flavivirus Positive	0.052	0.055	0.045	H4	H8	H12	0.945455	1.15556	1.22222	Negative	0.048	0.05	0.064	A2	A6	A10	0.96	0.75	0.78125	Negative	2.261	6	DEN		40	320	prim DEN	22	84	0.05	0.05	0.044	1.232	0.091	0.0475	13.5385	1	1.13636	0.081
85	0.049	0.048	0.085	A3	A7	A11	1.02083	0.576471	0.564706	Negative	0.111	0.046	0.061	E1	E5	E9	2.41304	1.81967	0.754098	Presumptive Zika Positive	0.05	0.044	0.044	G1	G5	G9	1.13636	1.13636	1	Negative	0.917	0.52	NEG					33	85	0.054	0.079	0.072	1.977	0.086	0.057	22.9884	0.683544	1.09722	0.087
86	0.052	0.048	0.052	B3	B7	B11	1.08333	1	0.923077	Negative	0.115	0.058	0.052	F1	F5	F9	1.98276	2.21154	1.11538	Presumptive Zika Positive	0.052	0.05	0.049	H1	H5	H9	1.04	1.06122	1.02041	Negative	1.036	0.72	NEG					63	86	0.054	0.079	0.072	1.977	0.086	0.057	22.9884	0.683544	1.09722	0.087
87	0.161	0.077	0.095	C3	C7	C11	2.09091	1.69474	0.810526	Presumptive Zika Positive	0.209	0.071	0.078	G1	G5	G9	2.94366	2.67949	0.910256	Presumptive Zika Positive	0.112	0.07	0.061	E1	E5	E9	1.6	1.83607	1.14754	Possible Zika Positive	24.9	1.3	ZIK	1280	<10	<10	prim Zika	3	87	0.054	0.079	0.072	1.977	0.086	0.057	22.9884	0.683544	1.09722	0.087
88	0.734	0.06	0.042	D3	D7	D11	12.2333	17.4762	1.42857	Presumptive Zika Positive	0.665	0.053	0.042	H1	H5	H9	12.5472	15.8333	1.2619	Presumptive Zika Positive	0.452	0.056	0.045	F1	F5	F9	8.07143	10.0444	1.24444	Presumptive Zika Positive	32.8	1.5	ZIK	>1280	<10	<10	prim Zika	5	88	0.054	0.079	0.072	1.977	0.086	0.057	22.9884	0.683544	1.09722	0.087
89	0.686	1.006	0.606	A2	A6	A10	0.681909	1.13201	1.66007	Negative	0.45	0.728	0.457	A2	A6	A10	0.618132	0.984683	1.593	Negative	0.469	0.677	0.374	G3	G7	G11	0.692762	1.25401	1.81016	Presumptive Other Flavivirus Positive	3.649	4.7	DEN		640	20480	prim DEN	5	89	0.0485	0.0575	0.0455	1.5725	0.1215	0.0615	12.9424	0.843478	1.26374	0.087
90	0.803	0.186	0.073	B2	B6	B10	4.3172	11	2.54795	Presumptive Zika Positive	0.993	0.163	0.084	B2	B6	B10	6.09202	11.8214	1.94048	Presumptive Zika Positive	0.811	0.109	0.044	H4	H8	H12	7.44037	18.4318	2.47727	Presumptive Zika Positive	43.1	6.7	FLAVI	>1280	>1280	>1280		14	90	0.0485	0.0575	0.0455	1.5725	0.1215	0.0615	12.9424	0.843478	1.26374	0.087
91	0.385	0.071	0.039	C2	C6	C10	5.42254	9.87179	1.82051	Presumptive Zika Positive	0.55	0.131	0.081	C2	C6	C10	4.19847	6.79012	1.61728	Presumptive Zika Positive	0.56	0.062	0.052	F2	F6	F10	9.03226	10.7692	1.19231	Presumptive Zika Positive	50.2	6.5	FLAVI	>80	>1280	>1280		7	91	0.0485	0.0575	0.0455	1.5725	0.1215	0.0615	12.9424	0.843478	1.26374	0.087
92	0.201	0.199	0.161	D2	D6	D10	1.01005	1.24845	1.23602	Negative	0.122	0.156	0.143	D2	D6	D10	0.782051	0.853147	1.09091	Negative	0.156	0.151	0.15	E2	E6	E10	1.03311	1.04	1.00667	Negative	1.9	1.8	NEG					12	92	0.0485	0.0575	0.0455	1.5725	0.1215	0.0615	12.9424	0.843478	1.26374	0.087
93	0.111	0.093	0.096	E2	E6	E10	1.19355	1.15625	0.96875	Negative	0.114	0.063	0.043	E2	E6	E10	1.80952	2.65116	1.46512	Presumptive Zika Positive	0.128	0.049	0.05	C3	C7	C11	2.61224	2.56	0.98	Presumptive Zika Positive	20.8	5.4	FLAVI	320		5120		2	93	0.0485	0.0575	0.0455	1.5725	0.1215	0.0615	12.9424	0.843478	1.26374	0.087
94	1.886	0.244	0.041	F2	F6	F10	7.72951	46	5.95122	Presumptive Zika Positive	2.427	0.159	0.048	F2	F6	F10	15.2642	50.5625	3.3125	Presumptive Zika Positive	2.237	0.21	0.056	A2	A6	A10	10.6524	39.9464	3.75	Presumptive Zika Positive	47.9	3.6	FLAVI	>1280	>80	10		10	94	0.0485	0.0575	0.0455	1.5725	0.1215	0.0615	12.9424	0.843478	1.26374	0.087
95	0.245	0.254	0.239	G2	G6	G10	0.964567	1.0251	1.06276	Negative	0.175	0.213	0.24	G2	G6	G10	0.821596	0.729167	0.8875	Negative	0.25	0.23	0.219	B2	B6	B10	1.08696	1.14155	1.05023	Negative	1.37	0.6	NEG					26	95	0.0485	0.0575	0.0455	1.5725	0.1215	0.0615	12.9424	0.843478	1.26374	0.087
96	0.044	0.04	0.039	H2	H6	H10	1.1	1.12821	1.02564	Negative	0.045	0.041	0.044	H2	H6	H10	1.09756	1.02273	0.931818	Negative	0.074	0.049	0.049	F1	F5	F9	1.5102	1.5102	1	Negative	1.593	1.7	NEG					30	96	0.0485	0.0575	0.0455	1.5725	0.1215	0.0615	12.9424	0.843478	1.26374	0.087
97	0.798	0.101	0.045	A3	A7	A11	7.90099	17.7333	2.24444	Presumptive Zika Positive	0.918	0.095	0.051	A3	A7	A11	9.66316	18	1.86275	Presumptive Zika Positive	1.012	0.078	0.044	E1	E5	E9	12.9744	23	1.77273	Presumptive Zika Positive	45.6	6.2	ZIK	20480	<10	<10	prim Zika	6	97	0.0485	0.0575	0.0455	1.5725	0.1215	0.0615	12.9424	0.843478	1.26374	0.087
98	1.399	0.139	0.077	B3	B7	B11	10.0647	18.1688	1.80519	Presumptive Zika Positive	1.542	0.108	0.062	B3	B7	B11	14.2778	24.871	1.74194	Presumptive Zika Positive	1.845	0.108	0.054	H1	H5	H9	17.0833	34.1667	2	Presumptive Zika Positive	39.5	3.1	ZIK	>1280	<10	<10	prim Zika	11	98	0.0485	0.0575	0.0455	1.5725	0.1215	0.0615	12.9424	0.843478	1.26374	0.087
99	0.054	0.064	0.048	C3	C7	C11	0.84375	1.125	1.33333	Negative	0.054	0.095	0.055	C3	C7	C11	0.568421	0.981818	1.72727	Presumptive Other Flavivirus Positive	0.091	0.061	0.059	G1	G5	G9	1.4918	1.54237	1.0339	Negative	1.275	1.3	NEG					18	99	0.0485	0.0575	0.0455	1.5725	0.1215	0.0615	12.9424	0.843478	1.26374	0.087
100	0.092	0.084	0.054	D3	D7	D11	1.09524	1.7037	1.55556	Possible Zika Positive	0.064	0.133	0.087	D3	D7	D11	0.481203	0.735632	1.52874	Negative	0.074	0.066	0.068	D3	D7	D11	1.12121	1.08824	0.970588	Negative	1.032	1.2	NEG					29	100	0.0485	0.0575	0.0455	1.5725	0.1215	0.0615	12.9424	0.843478	1.26374	0.087
101	0.558	0.144	0.079	E3	E7	E11	3.875	7.06329	1.82278	Presumptive Zika Positive	0.492	0.14	0.055	E3	E7	E11	3.51429	8.94545	2.54545	Presumptive Zika Positive	0.566	0.088	0.069	F3	F7	F11	6.43182	8.2029	1.27536	Presumptive Zika Positive	33.8	5.9	ZIK	10240	<10	<10	prim Zika	8	101	0.0485	0.0575	0.0455	1.5725	0.1215	0.0615	12.9424	0.843478	1.26374	0.087
102	0.369	0.075	0.052	F3	F7	F11	4.92	7.09615	1.44231	Presumptive Zika Positive	0.407	0.105	0.097	F3	F7	F11	3.87619	4.19588	1.08247	Presumptive Zika Positive	0.436	0.047	0.052	E3	E7	E11	9.2766	8.38462	0.903846	Presumptive Zika Positive	26.3	0.79	ZIK	>1280	<10	<10	prim Zika	88	102	0.0485	0.0575	0.0455	1.5725	0.1215	0.0615	12.9424	0.843478	1.26374	0.087
103	0.274	0.079	0.042	G3	G7	G11	3.46835	6.52381	1.88095	Presumptive Zika Positive	0.349	0.108	0.079	G3	G7	G11	3.23148	4.41772	1.36709	Presumptive Zika Positive	0.363	0.078	0.052	C2	C6	C10	4.65385	6.98077	1.5	Presumptive Zika Positive	24.3	1.56	ZIK	>1280	<10	<10	prim Zika	107	103	0.0485	0.0575	0.0455	1.5725	0.1215	0.0615	12.9424	0.843478	1.26374	0.087
104	0.736	0.44	0.044	H3	H7	H11	1.67273	16.7273	10	Possible Zika Positive	0.929	0.328	0.044	H3	H7	H11	2.83232	21.1136	7.45455	Presumptive Zika Positive	1.048	0.386	0.082	A3	A7	A11	2.71503	12.7805	4.70732	Presumptive Zika Positive	26.2	6.9	FLAVI	>2560		1280		6	104	0.0485	0.0575	0.0455	1.5725	0.1215	0.0615	12.9424	0.843478	1.26374	0.087
105	0.497	0.145	0.073	A4	A8	A12	3.42759	6.80822	1.9863	Presumptive Zika Positive	0.673	0.116	0.06	A4	A8	A12	5.80172	11.2167	1.93333	Presumptive Zika Positive	0.657	0.095	0.046	D2	D6	D10	6.91579	14.2826	2.06522	Presumptive Zika Positive	73.1	25	FLAVI	2560		1280		4	105	0.0485	0.0575	0.0455	1.5725	0.1215	0.0615	12.9424	0.843478	1.26374	0.087
106	0.788	0.136	0.124	B4	B8	B12	5.79412	6.35484	1.09677	Presumptive Zika Positive	0.761	0.104	0.096	B4	B8	B12	7.31731	7.92708	1.08333	Presumptive Zika Positive	0.848	0.089	0.07	G2	G6	G10	9.52809	12.1143	1.27143	Presumptive Zika Positive	98.7	2.3	FLAVI	>1280	>1280	>80		10	106	0.0485	0.0575	0.0455	1.5725	0.1215	0.0615	12.9424	0.843478	1.26374	0.087
107	0.044	0.043	0.05	C4	C8	C12	1.02326	0.88	0.86	Negative	0.085	0.11	0.047	C4	C8	C12	0.772727	1.80851	2.34043	Possible Zika Positive	0.057	0.067	0.088	H4	H8	H12	0.850746	0.647727	0.761364	Negative	1.105	1.1	NEG					10	107	0.0485	0.0575	0.0455	1.5725	0.1215	0.0615	12.9424	0.843478	1.26374	0.087
108	0.071	0.04	0.046	D4	D8	D12	1.775	1.54348	0.869565	Presumptive Zika Positive	0.059	0.072	0.049	D4	D8	D12	0.819444	1.20408	1.46939	Negative	0.051	0.052	0.062	G4	G8	G12	0.980769	0.822581	0.83871	Negative	1.727	1	NEG					9	108	0.0485	0.0575	0.0455	1.5725	0.1215	0.0615	12.9424	0.843478	1.26374	0.087
109	0.126	0.111	0.036	E4	E8	E12	1.13514	3.5	3.08333	Possible Zika Positive	0.105	0.102	0.072	E4	E8	E12	1.02941	1.45833	1.41667	Negative	0.076	0.049	0.055	E4	E8	E12	1.55102	1.38182	0.890909	Negative	7.17	1.9	FLAVI	>1280	>1280	>1280		3	109	0.0485	0.0575	0.0455	1.5725	0.1215	0.0615	12.9424	0.843478	1.26374	0.087
110	1.117	0.069	0.064	F4	F8	F12	16.1884	17.4531	1.07812	Presumptive Zika Positive	1.428	0.071	0.06	F4	F8	F12	20.1127	23.8	1.18333	Presumptive Zika Positive	1.321	0.054	0.061	D4	D8	D12	24.463	21.6557	0.885246	Presumptive Zika Positive	48.4	4.6	FLAVI	20480		>2560		18	110	0.0485	0.0575	0.0455	1.5725	0.1215	0.0615	12.9424	0.843478	1.26374	0.087
111	0.713	0.127	0.035	G4	G8	G12	5.61417	20.3714	3.62857	Presumptive Zika Positive	0.911	0.127	0.074	G4	G8	G12	7.17323	12.3108	1.71622	Presumptive Zika Positive	0.788	0.105	0.05	C4	C8	C12	7.50476	15.76	2.1	Presumptive Zika Positive	34.4	4.7	FLAVI	>1280	>80	>1280		8	111	0.0485	0.0575	0.0455	1.5725	0.1215	0.0615	12.9424	0.843478	1.26374	0.087
113	1.076	0.261	0.044	E3	E7	E11	4.12261	24.4545	5.93182	Presumptive Zika Positive	0.822	0.172	0.053	E1	E5	E9	4.77907	15.5094	3.24528	Presumptive Zika Positive	0.892	0.229	0.053	A4	A8	A12	3.8952	16.8302	4.32075	Presumptive Zika Positive	43	13.7	ZIK	5120	<10	<10	prim Zika	9	113	0.054	0.079	0.072	1.977	0.086	0.057	22.9884	0.683544	1.09722	0.051
114	0.089	0.12	0.039	F3	F7	F11	0.741667	2.28205	3.07692	Possible Zika Positive	0.087	0.098	0.043	F1	F5	F9	0.887755	2.02326	2.27907	Possible Zika Positive	0.086	0.121	0.054	H3	H7	H11	0.710744	1.59259	2.24074	Presumptive Other Flavivirus Positive	2.486	16.1	DEN			80	undetermined	33	114	0.054	0.079	0.072	1.977	0.086	0.057	22.9884	0.683544	1.09722	0.051
115	0.962	0.319	0.043	G3	G7	G11	3.01567	22.3721	7.4186	Presumptive Zika Positive	0.623	0.185	0.052	G1	G5	G9	3.36757	11.9808	3.55769	Presumptive Zika Positive	0.679	0.218	0.057	G3	G7	G11	3.11468	11.9123	3.82456	Presumptive Zika Positive	41.6	4.5	FLAVI	20480		20480		8	115	0.054	0.079	0.072	1.977	0.086	0.057	22.9884	0.683544	1.09722	0.051
116	1.015	1.908	0.131	H3	H7	H11	0.531971	7.74809	14.5649	Possible Zika Positive	0.879	1.445	0.049	H1	H5	H9	0.608304	17.9388	29.4898	Possible Zika Positive	0.758	1.445	0.06	F3	F7	F11	0.524567	12.6333	24.0833	Possible Zika Positive	83.5	24.9	FLAVI	>1280	>80	>20		17	116	0.054	0.079	0.072	1.977	0.086	0.057	22.9884	0.683544	1.09722	0.051
117	0.046	0.044	0.038	A2	A6	A10	1.04545	1.21053	1.15789	Negative	0.041	0.045	0.042	A2	A6	A10	0.911111	0.97619	1.07143	Negative	0.046	0.044	0.049	E3	E7	E11	1.04545	0.938776	0.897959	Negative	1.5	1.1	NEG					40	117	0.049	0.051	0.048	1.223	0.081	0.049	15.0988	0.960784	1.0625	0.051
118	0.09	0.05	0.055	B2	B6	B10	1.8	1.63636	0.909091	Presumptive Zika Positive	0.095	0.045	0.043	B2	B6	B10	2.11111	2.2093	1.04651	Presumptive Zika Positive	0.095	0.052	0.064	F4	F8	F12	1.82692	1.48438	0.8125	Presumptive Zika Positive	30.4	1.3	ZIK	40	<10	<10	prim Zika	4	118	0.049	0.051	0.048	1.223	0.081	0.049	15.0988	0.960784	1.0625	0.051
119	0.046	0.049	0.042	C2	C6	C10	0.938776	1.09524	1.16667	Negative	0.046	0.047	0.042	C2	C6	C10	0.978723	1.09524	1.11905	Negative	0.049	0.05	0.049	D3	D7	D11	0.98	1	1.02041	Negative	1.046	0.6	NEG					8	119	0.049	0.051	0.048	1.223	0.081	0.049	15.0988	0.960784	1.0625	0.051
121	0.944	0.06	0.041	E2	E6	E10	15.7333	23.0244	1.46341	Presumptive Zika Positive	1.116	0.054	0.067	E2	E6	E10	20.6667	16.6567	0.80597	Presumptive Zika Positive	1.218	0.062	0.049	B3	B7	B11	19.6452	24.8571	1.26531	Presumptive Zika Positive	86	7	ZIK	20480	<10	<10	prim Zika	10	121	0.049	0.051	0.048	1.223	0.081	0.049	15.0988	0.960784	1.0625	0.051
122	0.182	0.26	0.047	F2	F6	F10	0.7	3.87234	5.53191	Possible Zika Positive	0.196	0.215	0.06	F2	F6	F10	0.911628	3.26667	3.58333	Possible Zika Positive	0.215	0.281	0.048	A3	A7	A11	0.765125	4.47917	5.85417	Possible Zika Positive	13.451	19.3	DEN			10240	undetermined	24	122	0.049	0.051	0.048	1.223	0.081	0.049	15.0988	0.960784	1.0625	0.051
123	0.809	0.125	0.057	G2	G6	G10	6.472	14.193	2.19298	Presumptive Zika Positive	0.941	0.143	0.065	G2	G6	G10	6.58042	14.4769	2.2	Presumptive Zika Positive	0.822	0.118	0.06	F2	F6	F10	6.9661	13.7	1.96667	Presumptive Zika Positive	36.3	2.4	FLAVI	>1280		>=80		9	123	0.049	0.051	0.048	1.223	0.081	0.049	15.0988	0.960784	1.0625	0.051
124	0.089	0.045	0.042	H2	H6	H10	1.97778	2.11905	1.07143	Presumptive Zika Positive	0.109	0.087	0.044	H2	H6	H10	1.25287	2.47727	1.97727	Possible Zika Positive	0.097	0.052	0.049	E2	E6	E10	1.86538	1.97959	1.06122	Presumptive Zika Positive	24.8	2.4	ZIK	40	<10	<10	prim Zika	5	124	0.049	0.051	0.048	1.223	0.081	0.049	15.0988	0.960784	1.0625	0.051
125	0.504	0.1	0.059	A3	A7	A11	5.04	8.54237	1.69492	Presumptive Zika Positive	0.426	0.078	0.053	A3	A7	A11	5.46154	8.03774	1.4717	Presumptive Zika Positive	0.595	0.089	0.058	D2	D6	D10	6.68539	10.2586	1.53448	Presumptive Zika Positive	33.7	2.2	ZIK	10240	<10	<10	prim Zika	6	125	0.049	0.051	0.048	1.223	0.081	0.049	15.0988	0.960784	1.0625	0.051
126	0.14	0.666	0.048	B3	B7	B11	0.21021	2.91667	13.875	Possible Zika Positive	0.116	0.449	0.041	B3	B7	B11	0.258352	2.82927	10.9512	Possible Zika Positive	0.147	0.576	0.045	C2	C6	C10	0.255208	3.26667	12.8	Possible Zika Positive	19.35	12.3	DEN		640	10	prim DEN	32	126	0.049	0.051	0.048	1.223	0.081	0.049	15.0988	0.960784	1.0625	0.051
127	0.098	0.116	0.077	C3	C7	C11	0.844828	1.27273	1.50649	Negative	0.136	0.085	0.062	C3	C7	C11	1.6	2.19355	1.37097	Possible Zika Positive	0.123	0.126	0.088	H2	H6	H10	0.97619	1.39773	1.43182	Negative	3.068	3	DEN			1280	undetermined	164	127	0.049	0.051	0.048	1.223	0.081	0.049	15.0988	0.960784	1.0625	0.051
128	1.137	0.276	0.039	D3	D7	D11	4.11957	29.1538	7.07692	Presumptive Zika Positive	1.202	0.148	0.064	D3	D7	D11	8.12162	18.7812	2.3125	Presumptive Zika Positive	1.169	0.173	0.051	G2	G6	G10	6.75723	22.9216	3.39216	Presumptive Zika Positive	73	5.1	FLAVI	>1280	>1280	>1280		7	128	0.049	0.051	0.048	1.223	0.081	0.049	15.0988	0.960784	1.0625	0.051
129	0.175	0.071	0.041	E3	E7	E11	2.46479	4.26829	1.73171	Presumptive Zika Positive	0.21	0.071	0.042	E3	E7	E11	2.95775	5	1.69048	Presumptive Zika Positive	0.234	0.076	0.05	B2	B6	B10	3.07895	4.68	1.52	Presumptive Zika Positive	20.597	1.8	ZIK	320	<10	<10	prim Zika	6	129	0.049	0.051	0.048	1.223	0.081	0.049	15.0988	0.960784	1.0625	0.051
130	0.516	0.097	0.041	F3	F7	F11	5.31959	12.5854	2.36585	Presumptive Zika Positive	0.594	0.089	0.042	F3	F7	F11	6.67416	14.1429	2.11905	Presumptive Zika Positive	0.827	0.111	0.043	A2	A6	A10	7.45045	19.2326	2.5814	Presumptive Zika Positive	48.8	3.9	FLAVI	>1280	1280	80		10	130	0.049	0.051	0.048	1.223	0.081	0.049	15.0988	0.960784	1.0625	0.051
131	1.911	0.399	0.407	G3	G7	G11	4.78947	4.69533	0.980344	Presumptive Zika Positive	2.263	0.292	0.295	G3	G7	G11	7.75	7.67119	0.989831	Presumptive Zika Positive	2.289	0.333	0.288	F1	F5	F9	6.87387	7.94792	1.15625	Presumptive Zika Positive	110	5.3	FLAVI	>1280	10	<10		8	131	0.049	0.051	0.048	1.223	0.081	0.049	15.0988	0.960784	1.0625	0.051
132	0.048	0.053	0.043	H3	H7	H11	0.90566	1.11628	1.23256	Negative	0.097	0.053	0.043	H3	H7	H11	1.83019	2.25581	1.23256	Presumptive Zika Positive	0.05	0.043	0.045	E1	E5	E9	1.16279	1.11111	0.955556	Negative	1.279	0.99	NEG					13	132	0.049	0.051	0.048	1.223	0.081	0.049	15.0988	0.960784	1.0625	0.051
133	0.06	0.055	0.057	A4	A8	A12	1.09091	1.05263	0.964912	Negative	0.054	0.051	0.06	A4	A8	A12	1.05882	0.9	0.85	Negative	0.086	0.072	0.085	H1	H5	H9	1.19444	1.01176	0.847059	Negative	0.8	0.7	NEG					21	133	0.049	0.051	0.048	1.223	0.081	0.049	15.0988	0.960784	1.0625	0.051
134	0.056	0.056	0.06	B4	B8	B12	1	0.933333	0.933333	Negative	0.069	0.055	0.059	B4	B8	B12	1.25455	1.16949	0.932203	Negative	0.072	0.062	0.063	G1	G5	G9	1.16129	1.14286	0.984127	Negative	1.07	1.2	NEG					87	134	0.049	0.051	0.048	1.223	0.081	0.049	15.0988	0.960784	1.0625	0.051
135	0.042	0.04	0.041	C4	C8	C12	1.05	1.02439	0.97561	Negative	0.065	0.044	0.049	C4	C8	C12	1.47727	1.32653	0.897959	Negative	0.053	0.053	0.109	H4	H8	H12	1	0.486239	0.486239	Negative	1.081	1.6	NEG					32	135	0.049	0.051	0.048	1.223	0.081	0.049	15.0988	0.960784	1.0625	0.051
136	0.928	0.125	0.066	D4	D8	D12	7.424	14.0606	1.89394	Presumptive Zika Positive	1.099	0.108	0.051	D4	D8	D12	10.1759	21.549	2.11765	Presumptive Zika Positive	1.172	0.135	0.089	G4	G8	G12	8.68148	13.1685	1.51685	Presumptive Zika Positive	27.2	4.4	ZIK	20480	<10	<10	prim Zika	8	136	0.049	0.051	0.048	1.223	0.081	0.049	15.0988	0.960784	1.0625	0.051
137	0.112	0.785	0.051	E4	E8	E12	0.142675	2.19608	15.3922	Possible Zika Positive	0.119	0.62	0.071	E4	E8	E12	0.191935	1.67606	8.73239	Presumptive Other Flavivirus Positive	0.144	0.882	0.065	F4	F8	F12	0.163265	2.21538	13.5692	Possible Zika Positive	13.749	4.5	DEN		2560	160	undetermined	10	137	0.049	0.051	0.048	1.223	0.081	0.049	15.0988	0.960784	1.0625	0.051
138	1.313	0.346	0.049	F4	F8	F12	3.7948	26.7959	7.06122	Presumptive Zika Positive	1.776	0.285	0.042	F4	F8	F12	6.23158	42.2857	6.78571	Presumptive Zika Positive	1.609	0.318	0.079	E4	E8	E12	5.05975	20.3671	4.02532	Presumptive Zika Positive	39.8	7.4	FLAVI	>1280		>1280		10	138	0.049	0.051	0.048	1.223	0.081	0.049	15.0988	0.960784	1.0625	0.051
139	0.045	0.04	0.045	G4	G8	G12	1.125	1	0.888889	Negative	0.052	0.066	0.05	G4	G8	G12	0.787879	1.04	1.32	Negative	0.048	0.044	0.052	D4	D8	D12	1.09091	0.923077	0.846154	Negative	1	0.94	NEG					18	139	0.049	0.051	0.048	1.223	0.081	0.049	15.0988	0.960784	1.0625	0.051
140	0.082	0.178	0.051	H4	H8	H12	0.460674	1.60784	3.4902	Presumptive Other Flavivirus Positive	0.079	0.137	0.045	H4	H8	H12	0.576642	1.75556	3.04444	Possible Zika Positive	0.085	0.164	0.059	C4	C8	C12	0.518293	1.44068	2.77966	Presumptive Other Flavivirus Positive	3.431	8.8	DEN			10240	undetermined	4	140	0.049	0.051	0.048	1.223	0.081	0.049	15.0988	0.960784	1.0625	0.051
141	0.437	0.069	0.068	E1	E5	E9	6.33333	6.42647	1.01471	Presumptive Zika Positive	0.503	0.069	0.087	E1	E5	E9	7.28986	5.78161	0.793103	Presumptive Zika Positive	0.59	0.066	0.047	B4	B8	B12	8.93939	12.5532	1.40426	Presumptive Zika Positive	63.3	4.4	FLAVI	>20480		20480		6	141	0.05	0.0585	0.065	1.409	0.111	0.068	12.6937	0.854701	0.9	0.098
142	0.054	0.096	0.079	F1	F5	F9	0.5625	0.683544	1.21519	Negative	0.111	0.052	0.092	F1	F5	F9	2.13462	1.20652	0.565217	Presumptive Zika Positive	0.054	0.052	0.054	A4	A8	A12	1.03846	1	0.962963	Negative	1.225	1.5	NEG					94	142	0.05	0.0585	0.065	1.409	0.111	0.068	12.6937	0.854701	0.9	0.098
143	0.045	0.042	0.037	G1	G5	G9	1.07143	1.21622	1.13514	Negative	0.068	0.04	0.04	G1	G5	G9	1.7	1.7	1	Presumptive Zika Positive	0.05	0.048	0.051	H3	H7	H11	1.04167	0.980392	0.941176	Negative	1.021	0.78	NEG					40	143	0.05	0.0585	0.065	1.409	0.111	0.068	12.6937	0.854701	0.9	0.098
144	0.23	0.605	0.044	H1	H5	H9	0.380165	5.22727	13.75	Possible Zika Positive	0.153	0.709	0.082	H1	H5	H9	0.215797	1.86585	8.64634	Possible Zika Positive	0.221	0.453	0.05	G3	G7	G11	0.487859	4.42	9.06	Possible Zika Positive	24.235	7.48	DEN			2560	undetermined	14	144	0.05	0.0585	0.065	1.409	0.111	0.068	12.6937	0.854701	0.9	0.098
145	0.093	0.37	0.062	A2	A6	A10	0.251351	1.5	5.96774	Presumptive Other Flavivirus Positive	0.08	0.345	0.059	A2	A6	A10	0.231884	1.35593	5.84746	Presumptive Other Flavivirus Positive	0.078	0.301	0.08	F3	F7	F11	0.259136	0.975	3.7625	Presumptive Other Flavivirus Positive	3.756	4.1	DEN		320	640	sec DEN	3	145	0.073	0.071	0.069	1.787	0.121	0.148	14.7686	1.02817	1.02899	0.098
146	0.908	1.636	0.069	B2	B6	B10	0.555012	13.1594	23.7101	Possible Zika Positive	0.565	1.61	0.079	B2	B6	B10	0.350932	7.1519	20.3797	Possible Zika Positive	0.677	1.35	0.064	E3	E7	E11	0.501481	10.5781	21.0938	Possible Zika Positive	31.529	7.9	DEN			10240	sec DEN	14	146	0.073	0.071	0.069	1.787	0.121	0.148	14.7686	1.02817	1.02899	0.098
147	0.078	0.064	0.091	C2	C6	C10	1.21875	0.857143	0.703297	Negative	0.067	0.057	0.041	C2	C6	C10	1.17544	1.63415	1.39024	Negative	0.048	0.043	0.042	D3	D7	D11	1.11628	1.14286	1.02381	Negative	1	0.79	NEG					25	147	0.073	0.071	0.069	1.787	0.121	0.148	14.7686	1.02817	1.02899	0.098
148	0.094	0.057	0.086	D2	D6	D10	1.64912	1.09302	0.662791	Negative	0.081	0.056	0.062	D2	D6	D10	1.44643	1.30645	0.903226	Negative	0.042	0.048	0.047	C3	C7	C11	0.875	0.893617	1.02128	Negative	1.342	1.5	NEG					12	148	0.073	0.071	0.069	1.787	0.121	0.148	14.7686	1.02817	1.02899	0.098
149	0.104	0.072	0.094	E2	E6	E10	1.44444	1.10638	0.765957	Negative	0.058	0.062	0.045	E2	E6	E10	0.935484	1.28889	1.37778	Negative	0.05	0.049	0.047	B3	B7	B11	1.02041	1.06383	1.04255	Negative	1.2	0.86	NEG					7	149	0.073	0.071	0.069	1.787	0.121	0.148	14.7686	1.02817	1.02899	0.098
150	0.109	0.124	0.128	F2	F6	F10	0.879032	0.851562	0.96875	Negative	0.045	0.087	0.085	F2	F6	F10	0.517241	0.529412	1.02353	Negative	0.047	0.042	0.042	A3	A7	A11	1.11905	1.11905	1	Negative	1.2	0.8	NEG					32	150	0.073	0.071	0.069	1.787	0.121	0.148	14.7686	1.02817	1.02899	0.098
151	0.159	0.13	0.125	G2	G6	G10	1.22308	1.272	1.04	Negative	0.046	0.058	0.057	G2	G6	G10	0.793103	0.807018	1.01754	Negative	0.061	0.066	0.066	H2	H6	H10	0.924242	0.924242	1	Negative	1.239	1.7	NEG					14	151	0.073	0.071	0.069	1.787	0.121	0.148	14.7686	1.02817	1.02899	0.098
152	0.369	0.262	0.284	H2	H6	H10	1.4084	1.2993	0.922535	Negative	0.256	0.224	0.23	H2	H6	H10	1.14286	1.11304	0.973913	Negative	0.229	0.188	0.181	G2	G6	G10	1.21809	1.26519	1.03867	Negative	8.2	1.9	ZIK	160	<10	<10	prim Zika	4	152	0.073	0.071	0.069	1.787	0.121	0.148	14.7686	1.02817	1.02899	0.098
153	0.7	0.074	0.057	A3	A7	A11	9.45946	12.2807	1.29825	Presumptive Zika Positive	0.5	0.077	0.069	A3	A7	A11	6.49351	7.24638	1.11594	Presumptive Zika Positive	0.643	0.072	0.053	F2	F6	F10	8.93056	12.1321	1.35849	Presumptive Zika Positive	22.4	2.3	FLAVI	>1280	>1280	>80		7	153	0.073	0.071	0.069	1.787	0.121	0.148	14.7686	1.02817	1.02899	0.098
154	0.89	1.194	0.066	B3	B7	B11	0.745394	13.4848	18.0909	Possible Zika Positive	0.514	1.903	0.082	B3	B7	B11	0.2701	6.26829	23.2073	Possible Zika Positive	0.511	0.717	0.045	G4	G8	G12	0.712692	11.3556	15.9333	Possible Zika Positive	52.3	3.2	FLAVI	>1280	>80	20		14	154	0.073	0.071	0.069	1.787	0.121	0.148	14.7686	1.02817	1.02899	0.098
155	0.552	0.081	0.119	C3	C7	C11	6.81481	4.63866	0.680672	Presumptive Zika Positive	0.329	0.061	0.071	C3	C7	C11	5.39344	4.6338	0.859155	Presumptive Zika Positive	0.324	0.079	0.043	H4	H8	H12	4.10127	7.53488	1.83721	Presumptive Zika Positive	26.2	2.7	FLAVI	>80	>80	10		8	155	0.073	0.071	0.069	1.787	0.121	0.148	14.7686	1.02817	1.02899	0.098
156	0.127	0.073	0.126	D3	D7	D11	1.73973	1.00794	0.579365	Presumptive Zika Positive	0.094	0.054	0.085	D3	D7	D11	1.74074	1.10588	0.635294	Presumptive Zika Positive	0.097	0.055	0.051	E1	E5	E9	1.76364	1.90196	1.07843	Presumptive Zika Positive	23.6	3.3	ZIK	80	<10	<10	prim Zika	4	156	0.073	0.071	0.069	1.787	0.121	0.148	14.7686	1.02817	1.02899	0.098
157	0.248	0.22	0.281	E3	E7	E11	1.12727	0.882562	0.782918	Negative	0.263	0.229	0.234	E3	E7	E11	1.14847	1.12393	0.978632	Negative	0.174	0.176	0.162	F1	F5	F9	0.988636	1.07407	1.08642	Negative	2.2	4.8	DEN		320	320	undetermined	72	157	0.073	0.071	0.069	1.787	0.121	0.148	14.7686	1.02817	1.02899	0.098
158	0.146	0.113	0.094	F3	F7	F11	1.29204	1.55319	1.20213	Negative	0.076	0.088	0.055	F3	F7	F11	0.863636	1.38182	1.6	Negative	0.059	0.054	0.052	G1	G5	G9	1.09259	1.13462	1.03846	Negative	1.299	0.78	NEG					11	158	0.073	0.071	0.069	1.787	0.121	0.148	14.7686	1.02817	1.02899	0.098
159	0.068	0.067	0.159	G3	G7	G11	1.01493	0.427673	0.421384	Negative	0.051	0.049	0.056	G3	G7	G11	1.04082	0.910714	0.875	Negative	0.055	0.05	0.048	H1	H5	H9	1.1	1.14583	1.04167	Negative	1.203	0.75	NEG					31	159	0.073	0.071	0.069	1.787	0.121	0.148	14.7686	1.02817	1.02899	0.098
160	0.099	0.154	0.207	H3	H7	H11	0.642857	0.478261	0.743961	Negative	0.084	0.099	0.088	H3	H7	H11	0.848485	0.954545	1.125	Negative	0.074	0.069	0.059	A2	A6	A10	1.07246	1.25424	1.16949	Negative	1.219	1.4	NEG					11	160	0.073	0.071	0.069	1.787	0.121	0.148	14.7686	1.02817	1.02899	0.098
161	1.104	0.094	0.05	A4	A8	A12	11.7447	22.08	1.88	Presumptive Zika Positive	0.787	0.081	0.042	A4	A8	A12	9.71605	18.7381	1.92857	Presumptive Zika Positive	0.651	0.066	0.043	B2	B6	B10	9.86364	15.1395	1.53488	Presumptive Zika Positive	38.8	2.1	ZIK	20480	<10	<10	prim Zika	5	161	0.073	0.071	0.069	1.787	0.121	0.148	14.7686	1.02817	1.02899	0.098
162	0.154	0.731	0.048	B4	B8	B12	0.21067	3.20833	15.2292	Possible Zika Positive	0.109	0.814	0.067	B4	B8	B12	0.133907	1.62687	12.1493	Presumptive Other Flavivirus Positive	0.096	0.575	0.043	C2	C6	C10	0.166957	2.23256	13.3721	Possible Zika Positive	6.672	7.9	DEN			320	undetermined	40	162	0.073	0.071	0.069	1.787	0.121	0.148	14.7686	1.02817	1.02899	0.098
163	0.261	0.206	0.054	C4	C8	C12	1.26699	4.83333	3.81481	Possible Zika Positive	0.185	0.138	0.046	C4	C8	C12	1.34058	4.02174	3	Possible Zika Positive	0.178	0.11	0.046	E3	E7	E11	1.61818	3.86957	2.3913	Possible Zika Positive	84.2	2.4	FLAVI	>1280	>80	>80		6	163	0.073	0.071	0.069	1.787	0.121	0.148	14.7686	1.02817	1.02899	0.098
164	0.056	0.064	0.081	D4	D8	D12	0.875	0.691358	0.790123	Negative	0.079	0.047	0.109	D4	D8	D12	1.68085	0.724771	0.431193	Negative	0.049	0.05	0.046	H3	H7	H11	0.98	1.06522	1.08696	Negative	1.833	0.65	NEG					254	164	0.073	0.071	0.069	1.787	0.121	0.148	14.7686	1.02817	1.02899	0.098
165	0.331	1.019	0.198	E4	E8	E12	0.324828	1.67172	5.14646	Presumptive Other Flavivirus Positive	0.295	0.905	0.176	E4	E8	E12	0.325967	1.67614	5.14205	Presumptive Other Flavivirus Positive	0.285	0.698	0.123	A4	A8	A12	0.408309	2.31707	5.6748	Possible Zika Positive	4.6	9.5	ZIK	10	<10	<10	prim Zika	1	165	0.073	0.071	0.069	1.787	0.121	0.148	14.7686	1.02817	1.02899	0.098
166	1.639	0.178	0.072	F4	F8	F12	9.20787	22.7639	2.47222	Presumptive Zika Positive	1.315	0.177	0.108	F4	F8	F12	7.42938	12.1759	1.63889	Presumptive Zika Positive	1.01	0.104	0.055	B4	B8	B12	9.71154	18.3636	1.89091	Presumptive Zika Positive	36.4	4.4	ZIK	20480	<10	<10	prim Zika	7	166	0.073	0.071	0.069	1.787	0.121	0.148	14.7686	1.02817	1.02899	0.098
167	0.146	0.111	0.076	G4	G8	G12	1.31532	1.92105	1.46053	Possible Zika Positive	0.102	0.178	0.057	G4	G8	G12	0.573034	1.78947	3.12281	Possible Zika Positive	0.1	0.106	0.045	C4	C8	C12	0.943396	2.22222	2.35556	Possible Zika Positive	12.921	3.8	DEN		20	640	prim DEN	5	167	0.073	0.071	0.069	1.787	0.121	0.148	14.7686	1.02817	1.02899	0.098
168	0.078	0.144	0.141	H4	H8	H12	0.541667	0.553191	1.02128	Negative	0.107	0.081	0.092	H4	H8	H12	1.32099	1.16304	0.880435	Negative	0.051	0.058	0.048	D4	D8	D12	0.87931	1.0625	1.20833	Negative	1.06	0.61	NEG					146	168	0.073	0.071	0.069	1.787	0.121	0.148	14.7686	1.02817	1.02899	0.098
169	0.076	0.09	0.079	A2	A6	A10	0.844444	0.962025	1.13924	Negative	0.075	0.053	0.051	E1	E5	E9	1.41509	1.47059	1.03922	Negative	0.051	0.055	0.05	E4	E8	E12	0.927273	1.02	1.1	Negative		0.95	NEG					9	169	0.05	0.0585	0.065	1.409	0.111	0.068	12.6937	0.854701	0.9	0.061
170	0.115	0.07	0.046	B2	B6	B10	1.64286	2.5	1.52174	Possible Zika Positive	0.136	0.067	0.04	F1	F5	F9	2.02985	3.4	1.675	Presumptive Zika Positive	0.114	0.06	0.046	F4	F8	F12	1.9	2.47826	1.30435	Presumptive Zika Positive	12.4	2.6	FLAVI	>1280	>1280	>1280		7	170	0.05	0.0585	0.065	1.409	0.111	0.068	12.6937	0.854701	0.9	0.061
171	0.045	0.04	0.051	C2	C6	C10	1.125	0.882353	0.784314	Negative	0.043	0.041	0.041	G1	G5	G9	1.04878	1.04878	1	Negative	0.147	0.053	0.054	E1	E5	E9	2.77358	2.72222	0.981481	Presumptive Zika Positive	1.151	1.3	NEG					13	171	0.05	0.0585	0.065	1.409	0.111	0.068	12.6937	0.854701	0.9	0.061
172	0.107	0.119	0.125	D2	D6	D10	0.89916	0.856	0.952	Negative	0.13	0.151	0.127	H1	H5	H9	0.860927	1.02362	1.18898	Negative	0.284	0.146	0.15	G1	G5	G9	1.94521	1.89333	0.973333	Presumptive Zika Positive	1.5	0.55	NEG					21	172	0.05	0.0585	0.065	1.409	0.111	0.068	12.6937	0.854701	0.9	0.061
173	0.681	0.075	0.043	A2	A6	A10	9.08	15.8372	1.74419	Presumptive Zika Positive	0.416	0.085	0.044	A2	A6	A10	4.89412	9.45455	1.93182	Presumptive Zika Positive	0.76	0.092	0.074	F1	F5	F9	8.26087	10.2703	1.24324	Presumptive Zika Positive	32.9	3	ZIK	1280	<10	<10	prim Zika	11	173	0.098	0.101	0.074	2.026	0.083	0.046	24.4096	0.970297	1.36486	0.061
174	0.347	0.075	0.067	B2	B6	B10	4.62667	5.1791	1.1194	Presumptive Zika Positive	0.296	0.108	0.103	B2	B6	B10	2.74074	2.87379	1.04854	Presumptive Zika Positive	0.44	0.106	0.084	H1	H5	H9	4.15094	5.2381	1.2619	Presumptive Zika Positive	76.7	1.4	ZIK	640	<10	<10	prim Zika	47	174	0.098	0.101	0.074	2.026	0.083	0.046	24.4096	0.970297	1.36486	0.061
175	0.243	0.381	0.191	C2	C6	C10	0.637795	1.27225	1.99476	Presumptive Other Flavivirus Positive	0.22	0.402	0.213	C2	C6	C10	0.547264	1.03286	1.88732	Presumptive Other Flavivirus Positive	0.216	0.39	0.124	A2	A6	A10	0.553846	1.74194	3.14516	Possible Zika Positive	3.382	12.8	DEN			80	undetermined	18	175	0.098	0.101	0.074	2.026	0.083	0.046	24.4096	0.970297	1.36486	0.061
176	0.126	0.136	0.069	D2	D6	D10	0.926471	1.82609	1.97101	Possible Zika Positive	0.048	0.047	0.046	D2	D6	D10	1.02128	1.04348	1.02174	Negative	0.098	0.061	0.048	B2	B6	B10	1.60656	2.04167	1.27083	Possible Zika Positive	1.152	1	NEG					32	176	0.098	0.101	0.074	2.026	0.083	0.046	24.4096	0.970297	1.36486	0.061
177	0.161	0.163	0.197	E2	E6	E10	0.98773	0.817259	0.827411	Negative	0.131	0.131	0.137	E2	E6	E10	1	0.956204	0.956204	Negative	0.149	0.139	0.135	C2	C6	C10	1.07194	1.1037	1.02963	Negative	1.516	0.76	NEG					15	177	0.098	0.101	0.074	2.026	0.083	0.046	24.4096	0.970297	1.36486	0.061
178	0.043	0.036	0.039	F2	F6	F10	1.19444	1.10256	0.923077	Negative	0.055	0.045	0.042	F2	F6	F10	1.22222	1.30952	1.07143	Negative	0.171	0.071	0.042	D2	D6	D10	2.40845	4.07143	1.69048	Presumptive Zika Positive	0.995	1.7	NEG					31	178	0.098	0.101	0.074	2.026	0.083	0.046	24.4096	0.970297	1.36486	0.061
179	0.08	0.086	0.126	G2	G6	G10	0.930233	0.634921	0.68254	Negative	0.087	0.108	0.087	G2	G6	G10	0.805556	1	1.24138	Negative	0.14	0.118	0.084	E2	E6	E10	1.18644	1.66667	1.40476	Negative	1.56	1.2	NEG					55	179	0.098	0.101	0.074	2.026	0.083	0.046	24.4096	0.970297	1.36486	0.061
180	0.101	0.055	0.116	H2	H6	H10	1.83636	0.87069	0.474138	Presumptive Zika Positive	0.065	0.042	0.04	H2	H6	H10	1.54762	1.625	1.05	Negative	0.178	0.057	0.043	F2	F6	F10	3.12281	4.13953	1.32558	Presumptive Zika Positive	3.3	1.4	ZIK	40	<10	<10	prim Zika	10	180	0.098	0.101	0.074	2.026	0.083	0.046	24.4096	0.970297	1.36486	0.061
181	0.108	0.101	0.054	A3	A7	A11	1.06931	2	1.87037	Possible Zika Positive	0.059	0.12	0.042	A3	A7	A11	0.491667	1.40476	2.85714	Presumptive Other Flavivirus Positive	0.171	0.149	0.044	G2	G6	G10	1.14765	3.88636	3.38636	Possible Zika Positive	2.31	5.8	DEN		5120	5120	undetermined	4	181	0.098	0.101	0.074	2.026	0.083	0.046	24.4096	0.970297	1.36486	0.061
182	0.144	0.284	0.038	B3	B7	B11	0.507042	3.78947	7.47368	Possible Zika Positive	0.091	0.324	0.041	B3	B7	B11	0.280864	2.21951	7.90244	Possible Zika Positive	0.148	0.4	0.052	H2	H6	H10	0.37	2.84615	7.69231	Possible Zika Positive	5.942	2.9	FLAVI*			5120	flavi	9	182	0.098	0.101	0.074	2.026	0.083	0.046	24.4096	0.970297	1.36486	0.061
183	0.144	0.206	0.041	C3	C7	C11	0.699029	3.5122	5.02439	Possible Zika Positive	0.105	0.269	0.047	C3	C7	C11	0.390335	2.23404	5.7234	Possible Zika Positive	0.191	0.271	0.067	A3	A7	A11	0.704797	2.85075	4.04478	Possible Zika Positive	12.307	7.7	DEN		>20480	2560	prim DEN	4	183	0.098	0.101	0.074	2.026	0.083	0.046	24.4096	0.970297	1.36486	0.061
184	0.174	0.346	0.038	D3	D7	D11	0.50289	4.57895	9.10526	Possible Zika Positive	0.057	0.294	0.045	D3	D7	D11	0.193878	1.26667	6.53333	Presumptive Other Flavivirus Positive	0.099	0.302	0.052	B3	B7	B11	0.327815	1.90385	5.80769	Possible Zika Positive	8.754	2.3	DEN		320	20	prim DEN	7	184	0.098	0.101	0.074	2.026	0.083	0.046	24.4096	0.970297	1.36486	0.061
185	0.926	0.111	0.104	E3	E7	E11	8.34234	8.90385	1.06731	Presumptive Zika Positive	0.497	0.078	0.054	E3	E7	E11	6.37179	9.2037	1.44444	Presumptive Zika Positive	0.89	0.077	0.053	C3	C7	C11	11.5584	16.7925	1.45283	Presumptive Zika Positive	57.4	4	FLAVI	>1280	>1280	>1280		5	185	0.098	0.101	0.074	2.026	0.083	0.046	24.4096	0.970297	1.36486	0.061
186	0.048	0.05	0.048	F3	F7	F11	0.96	1	1.04167	Negative	0.049	0.068	0.046	F3	F7	F11	0.720588	1.06522	1.47826	Negative	0.12	0.076	0.059	D3	D7	D11	1.57895	2.0339	1.28814	Possible Zika Positive	0.962	0.91	NEG					24	186	0.098	0.101	0.074	2.026	0.083	0.046	24.4096	0.970297	1.36486	0.061
187	0.046	0.042	0.039	G3	G7	G11	1.09524	1.17949	1.07692	Negative	0.044	0.044	0.043	G3	G7	G11	1	1.02326	1.02326	Negative	0.142	0.044	0.043	E3	E7	E11	3.22727	3.30233	1.02326	Presumptive Zika Positive	1.281	0.81	NEG					9	187	0.098	0.101	0.074	2.026	0.083	0.046	24.4096	0.970297	1.36486	0.061
188	0.153	0.135	0.196	H3	H7	H11	1.13333	0.780612	0.688776	Negative	0.135	0.145	0.114	H3	H7	H11	0.931034	1.18421	1.27193	Negative	0.211	0.151	0.107	F3	F7	F11	1.39735	1.97196	1.41121	Possible Zika Positive	14.347	2.7	ZIK	160	<10	<10	prim Zika	10	188	0.098	0.101	0.074	2.026	0.083	0.046	24.4096	0.970297	1.36486	0.061
189	0.111	0.343	0.04	A4	A8	A12	0.323615	2.775	8.575	Possible Zika Positive	0.068	0.407	0.048	A4	A8	A12	0.167076	1.41667	8.47917	Presumptive Other Flavivirus Positive	0.136	0.412	0.053	G3	G7	G11	0.330097	2.56604	7.77358	Possible Zika Positive	3.702	7.7	DEN		320	20	prim DEN	57	189	0.098	0.101	0.074	2.026	0.083	0.046	24.4096	0.970297	1.36486	0.061
190	0.539	0.14	0.074	B4	B8	B12	3.85	7.28378	1.89189	Presumptive Zika Positive	0.383	0.21	0.121	B4	B8	B12	1.82381	3.16529	1.73554	Presumptive Zika Positive	0.544	0.202	0.105	H3	H7	H11	2.69307	5.18095	1.92381	Presumptive Zika Positive	53.3	2.9	FLAVI	>80	>20	10		7	190	0.098	0.101	0.074	2.026	0.083	0.046	24.4096	0.970297	1.36486	0.061
191	0.044	0.038	0.041	C4	C8	C12	1.15789	1.07317	0.926829	Negative	0.044	0.046	0.042	C4	C8	C12	0.956522	1.04762	1.09524	Negative	0.061	0.065	0.056	A4	A8	A12	0.938462	1.08929	1.16071	Negative	1.52	1.1	NEG					21	191	0.098	0.101	0.074	2.026	0.083	0.046	24.4096	0.970297	1.36486	0.061
192	0.162	0.157	0.058	D4	D8	D12	1.03185	2.7931	2.7069	Possible Zika Positive	0.06	0.059	0.058	D4	D8	D12	1.01695	1.03448	1.01724	Negative	0.335	0.064	0.072	B4	B8	B12	5.23438	4.65278	0.888889	Presumptive Zika Positive	1.477	0.98	NEG					8	192	0.098	0.101	0.074	2.026	0.083	0.046	24.4096	0.970297	1.36486	0.061
193	1.289	0.144	0.05	E4	E8	E12	8.95139	25.78	2.88	Presumptive Zika Positive	0.725	0.092	0.04	E4	E8	E12	7.88043	18.125	2.3	Presumptive Zika Positive	1.453	0.12	0.046	C4	C8	C12	12.1083	31.587	2.6087	Presumptive Zika Positive	39.2	3.4	ZIK	20480	<10	<10	prim Zika	10	193	0.098	0.101	0.074	2.026	0.083	0.046	24.4096	0.970297	1.36486	0.061
194	0.632	0.065	0.044	F4	F8	F12	9.72308	14.3636	1.47727	Presumptive Zika Positive	0.432	0.074	0.045	F4	F8	F12	5.83784	9.6	1.64444	Presumptive Zika Positive	0.631	0.096	0.046	D4	D8	D12	6.57292	13.7174	2.08696	Presumptive Zika Positive	52	4.2	ZIK	1280	<10	<10	prim Zika	7	194	0.098	0.101	0.074	2.026	0.083	0.046	24.4096	0.970297	1.36486	0.061
195	2.053	0.115	0.084	G4	G8	G12	17.8522	24.4405	1.36905	Presumptive Zika Positive	1.466	0.132	0.046	G4	G8	G12	11.1061	31.8696	2.86957	Presumptive Zika Positive	2.257	0.13	0.045	E4	E8	E12	17.3615	50.1556	2.88889	Presumptive Zika Positive	44.8	3	ZIK	>20480		<10	prim Zika	10	195	0.098	0.101	0.074	2.026	0.083	0.046	24.4096	0.970297	1.36486	0.061
196	0.219	1.981	0.131	H4	H8	H12	0.11055	1.67176	15.1221	Presumptive Other Flavivirus Positive	0.144	2.428	0.043	H4	H8	H12	0.0593081	3.34884	56.4651	Possible Zika Positive	0.23	2.507	0.054	F4	F8	F12	0.0917431	4.25926	46.4259	Possible Zika Positive	15.849	32	DEN		2560	320	prim DEN	14	196	0.098	0.101	0.074	2.026	0.083	0.046	24.4096	0.970297	1.36486	0.061
197	0.043	0.042	0.068	E2	E6	E10	1.02381	0.632353	0.617647	Negative	0.082	0.086	0.043	E1	E5	E9	0.953488	1.90698	2	Possible Zika Positive	0.053	0.051	0.046	G4	G8	G12	1.03922	1.15217	1.1087	Negative	1.171	1.9	NEG					40	197	0.05	0.0585	0.065	1.409	0.111	0.068	12.6937	0.854701	0.9	0.101
198	0.083	0.129	0.121	F2	F6	F10	0.643411	0.68595	1.06612	Negative	0.137	0.117	0.109	F1	F5	F9	1.17094	1.25688	1.07339	Negative	0.11	0.098	0.092	H4	H8	H12	1.12245	1.19565	1.06522	Negative	1.312	1.3	NEG					85	198	0.05	0.0585	0.065	1.409	0.111	0.068	12.6937	0.854701	0.9	0.101
199	0.144	0.046	0.037	G2	G6	G10	3.13043	3.89189	1.24324	Presumptive Zika Positive	0.176	0.085	0.086	G1	G5	G9	2.07059	2.04651	0.988372	Presumptive Zika Positive	0.225	0.091	0.045	E1	E5	E9	2.47253	5	2.02222	Presumptive Zika Positive	34.7	1.3	ZIK	2560	<10	<10	prim Zika	3	199	0.05	0.0585	0.065	1.409	0.111	0.068	12.6937	0.854701	0.9	0.101
200	0.449	0.126	0.09	H2	H6	H10	3.56349	4.98889	1.4	Presumptive Zika Positive	0.444	0.137	0.049	H1	H5	H9	3.24088	9.06122	2.79592	Presumptive Zika Positive	0.687	0.172	0.051	F1	F5	F9	3.99419	13.4706	3.37255	Presumptive Zika Positive	38.9	3.5	ZIK	2560	<10	<10	prim Zika	9	200	0.05	0.0585	0.065	1.409	0.111	0.068	12.6937	0.854701	0.9	0.101
201	0.3	1.488	0.058	A2	A6	A10	0.201613	5.17241	25.6552	Possible Zika Positive	0.278	1.771	0.112	A2	A6	A10	0.156973	2.48214	15.8125	Possible Zika Positive	0.337	2.057	0.068	G1	G5	G9	0.163831	4.95588	30.25	Possible Zika Positive	16.59	28.5	DEN		640	640	sec DEN	16	201	0.052	0.048	0.045	1.791	0.086	0.055	20.8256	1.08333	1.06667	0.101
202	0.353	0.666	0.112	B2	B6	B10	0.53003	3.15179	5.94643	Possible Zika Positive	0.313	0.835	0.121	B2	B6	B10	0.37485	2.58678	6.90083	Possible Zika Positive	0.424	0.878	0.085	H1	H5	H9	0.482916	4.98824	10.3294	Possible Zika Positive	11.802	4.5	FLAVI*			640	flavi	12	202	0.052	0.048	0.045	1.791	0.086	0.055	20.8256	1.08333	1.06667	0.101
203	0.056	0.215	0.051	C2	C6	C10	0.260465	1.09804	4.21569	Presumptive Other Flavivirus Positive	0.108	0.242	0.087	C2	C6	C10	0.446281	1.24138	2.78161	Presumptive Other Flavivirus Positive	0.053	0.326	0.085	A2	A6	A10	0.162577	0.623529	3.83529	Presumptive Other Flavivirus Positive	1.728	23.1	DEN		160	80	prim DEN 3	48	203	0.052	0.048	0.045	1.791	0.086	0.055	20.8256	1.08333	1.06667	0.101
204	0.046	0.042	0.046	D2	D6	D10	1.09524	1	0.913043	Negative	0.11	0.105	0.07	D2	D6	D10	1.04762	1.57143	1.5	Negative	0.057	0.048	0.08	B2	B6	B10	1.1875	0.7125	0.6	Negative	1.134	0.65	NEG					8	204	0.052	0.048	0.045	1.791	0.086	0.055	20.8256	1.08333	1.06667	0.101
205	0.176	0.058	0.048	E2	E6	E10	3.03448	3.66667	1.20833	Presumptive Zika Positive	0.141	0.108	0.095	E2	E6	E10	1.30556	1.48421	1.13684	Negative	0.114	0.074	0.093	C2	C6	C10	1.54054	1.22581	0.795699	Negative	6.04	1.7	ZIK	80	<10	<10	prim Zika	2	205	0.052	0.048	0.045	1.791	0.086	0.055	20.8256	1.08333	1.06667	0.101
206	0.076	0.065	0.133	F2	F6	F10	1.16923	0.571429	0.488722	Negative	0.077	0.058	0.043	F2	F6	F10	1.32759	1.7907	1.34884	Possible Zika Positive	0.076	0.051	0.113	D2	D6	D10	1.4902	0.672566	0.451327	Negative	12.241	0.8	ZIK	10	<10	<10	prim Zika	11	206	0.052	0.048	0.045	1.791	0.086	0.055	20.8256	1.08333	1.06667	0.101
207	0.042	0.12	0.111	G2	G6	G10	0.35	0.378378	1.08108	Negative	0.042	0.075	0.041	G2	G6	G10	0.56	1.02439	1.82927	Presumptive Other Flavivirus Positive	0.083	0.046	0.127	E2	E6	E10	1.80435	0.653543	0.362205	Presumptive Zika Positive	1.142	0.81	NEG					18	207	0.052	0.048	0.045	1.791	0.086	0.055	20.8256	1.08333	1.06667	0.101
208	0.044	0.078	0.042	H2	H6	H10	0.564103	1.04762	1.85714	Presumptive Other Flavivirus Positive	0.053	0.044	0.04	H2	H6	H10	1.20455	1.325	1.1	Negative	0.067	0.046	0.112	F2	F6	F10	1.45652	0.598214	0.410714	Negative	1.133	0.58	NEG					25	208	0.052	0.048	0.045	1.791	0.086	0.055	20.8256	1.08333	1.06667	0.101
209	0.143	0.46	0.042	A3	A7	A11	0.31087	3.40476	10.9524	Possible Zika Positive	0.166	0.636	0.092	A3	A7	A11	0.261006	1.80435	6.91304	Possible Zika Positive	0.169	0.72	0.076	G2	G6	G10	0.234722	2.22368	9.47368	Possible Zika Positive	10.289	6	DEN		40	40	prim DEN 3	24	209	0.052	0.048	0.045	1.791	0.086	0.055	20.8256	1.08333	1.06667	0.101
210	0.078	0.055	0.05	B3	B7	B11	1.41818	1.56	1.1	Negative	0.129	0.108	0.057	B3	B7	B11	1.19444	2.26316	1.89474	Possible Zika Positive	0.118	0.083	0.071	H2	H6	H10	1.42169	1.66197	1.16901	Negative	5.822	1.8	ZIK	80	<10	<10	prim Zika	2	210	0.052	0.048	0.045	1.791	0.086	0.055	20.8256	1.08333	1.06667	0.101
211	0.12	0.067	0.055	C3	C7	C11	1.79104	2.18182	1.21818	Presumptive Zika Positive	0.17	0.15	0.104	C3	C7	C11	1.13333	1.63462	1.44231	Negative	0.172	0.129	0.058	A3	A7	A11	1.33333	2.96552	2.22414	Possible Zika Positive	14.5	2.4	FLAVI	>80	>80	>1280		7	211	0.052	0.048	0.045	1.791	0.086	0.055	20.8256	1.08333	1.06667	0.101
212	0.055	0.043	0.043	D3	D7	D11	1.27907	1.27907	1	Negative	0.114	0.105	0.089	D3	D7	D11	1.08571	1.2809	1.17978	Negative	0.093	0.089	0.053	B3	B7	B11	1.04494	1.75472	1.67925	Possible Zika Positive	1.107	1.1	NEG					90	212	0.052	0.048	0.045	1.791	0.086	0.055	20.8256	1.08333	1.06667	0.101
213	0.098	0.048	0.039	E3	E7	E11	2.04167	2.51282	1.23077	Presumptive Zika Positive	0.086	0.094	0.044	E3	E7	E11	0.914894	1.95455	2.13636	Possible Zika Positive	0.09	0.109	0.052	C3	C7	C11	0.825688	1.73077	2.09615	Possible Zika Positive	1.34	5.8	DEN		640	1280	undetermined	16	213	0.052	0.048	0.045	1.791	0.086	0.055	20.8256	1.08333	1.06667	0.101
214	0.115	0.057	0.04	F3	F7	F11	2.01754	2.875	1.425	Presumptive Zika Positive	0.061	0.087	0.041	F3	F7	F11	0.701149	1.4878	2.12195	Presumptive Other Flavivirus Positive	0.071	0.106	0.046	D3	D7	D11	0.669811	1.54348	2.30435	Presumptive Other Flavivirus Positive	1.216	28.5	DEN		640	80	undetermined	32	214	0.052	0.048	0.045	1.791	0.086	0.055	20.8256	1.08333	1.06667	0.101
215	0.75	0.259	0.112	G3	G7	G11	2.89575	6.69643	2.3125	Presumptive Zika Positive	0.627	0.265	0.099	G3	G7	G11	2.36604	6.33333	2.67677	Presumptive Zika Positive	0.9	0.257	0.105	E3	E7	E11	3.50195	8.57143	2.44762	Presumptive Zika Positive	53.3	4.3	FLAVI	5120		2560		9	215	0.052	0.048	0.045	1.791	0.086	0.055	20.8256	1.08333	1.06667	0.101
216	0.161	0.089	0.044	H3	H7	H11	1.80899	3.65909	2.02273	Presumptive Zika Positive	0.093	0.052	0.041	H3	H7	H11	1.78846	2.26829	1.26829	Presumptive Zika Positive	0.188	0.084	0.056	F3	F7	F11	2.2381	3.35714	1.5	Presumptive Zika Positive	32.6	6.2	FLAVI	>80	>1280	>20		1	216	0.052	0.048	0.045	1.791	0.086	0.055	20.8256	1.08333	1.06667	0.101
217	0.054	0.049	0.047	A4	A8	A12	1.10204	1.14894	1.04255	Negative	0.088	0.099	0.052	A4	A8	A12	0.888889	1.69231	1.90385	Presumptive Other Flavivirus Positive	0.108	0.089	0.057	G3	G7	G11	1.21348	1.89474	1.5614	Possible Zika Positive	1.232	0.57	NEG					61	217	0.052	0.048	0.045	1.791	0.086	0.055	20.8256	1.08333	1.06667	0.101
218	0.318	0.121	0.166	B4	B8	B12	2.6281	1.91566	0.728916	Presumptive Zika Positive	0.274	0.207	0.049	B4	B8	B12	1.32367	5.59184	4.22449	Possible Zika Positive	0.337	0.177	0.061	H3	H7	H11	1.90395	5.52459	2.90164	Presumptive Zika Positive	25.2	2.7	FLAVI	>80	>=1280	>=80		7	218	0.052	0.048	0.045	1.791	0.086	0.055	20.8256	1.08333	1.06667	0.101
219	0.314	0.112	0.046	C4	C8	C12	2.80357	6.82609	2.43478	Presumptive Zika Positive	0.282	0.181	0.085	C4	C8	C12	1.55801	3.31765	2.12941	Possible Zika Positive	0.396	0.158	0.045	A4	A8	A12	2.50633	8.8	3.51111	Presumptive Zika Positive	16.7	2.7	FLAVI	1280	>1280	>80		7	219	0.052	0.048	0.045	1.791	0.086	0.055	20.8256	1.08333	1.06667	0.101
220	2.317	0.109	0.046	D4	D8	D12	21.2569	50.3696	2.36957	Presumptive Zika Positive	2.033	0.112	0.085	D4	D8	D12	18.1518	23.9176	1.31765	Presumptive Zika Positive	2.659	0.141	0.047	B4	B8	B12	18.8582	56.5745	3	Presumptive Zika Positive	43.6	3.7	ZIK	>20480	<10	<10	prim Zika	13	220	0.052	0.048	0.045	1.791	0.086	0.055	20.8256	1.08333	1.06667	0.101
221	0.052	0.399	0.037	E4	E8	E12	0.130326	1.40541	10.7838	Presumptive Other Flavivirus Positive	0.098	0.404	0.056	E4	E8	E12	0.242574	1.75	7.21429	Possible Zika Positive	0.073	0.505	0.048	C4	C8	C12	0.144554	1.52083	10.5208	Presumptive Other Flavivirus Positive	1.904	29.5	DEN		2560	640	sec DEN (DEN 3=1280)	30	221	0.052	0.048	0.045	1.791	0.086	0.055	20.8256	1.08333	1.06667	0.101
222	2.614	1.114	0.052	F4	F8	F12	2.3465	50.2692	21.4231	Presumptive Zika Positive	1.888	1.796	0.06	F4	F8	F12	1.05122	31.4667	29.9333	Possible Zika Positive	2.65	1.069	0.064	D4	D8	D12	2.47895	41.4062	16.7031	Presumptive Zika Positive	29.7	2.7	FLAVI	>1280	>=80	10		10	222	0.052	0.048	0.045	1.791	0.086	0.055	20.8256	1.08333	1.06667	0.101
223	0.242	0.176	0.087	G4	G8	G12	1.375	2.78161	2.02299	Possible Zika Positive	0.17	0.167	0.069	G4	G8	G12	1.01796	2.46377	2.42029	Possible Zika Positive	0.204	0.093	0.057	E4	E8	E12	2.19355	3.57895	1.63158	Presumptive Zika Positive	23.8	3.6	FLAVI	>80	>1280	>1280		7	223	0.052	0.048	0.045	1.791	0.086	0.055	20.8256	1.08333	1.06667	0.101
224	1.898	0.595	0.116	H4	H8	H12	3.18992	16.3621	5.12931	Presumptive Zika Positive	1.38	0.575	0.042	H4	H8	H12	2.4	32.8571	13.6905	Presumptive Zika Positive	1.83	0.585	0.05	F4	F8	F12	3.12821	36.6	11.7	Presumptive Zika Positive	41.8	5.7	FLAVI	>2560		>160		8	224	0.052	0.048	0.045	1.791	0.086	0.055	20.8256	1.08333	1.06667	0.101
225	0.054	0.051	0.045	E1	E5	E9	1.05882	1.2	1.13333	Negative	0.09	0.084	0.052	E1	E5	E9	1.07143	1.73077	1.61538	Possible Zika Positive	0.061	0.077	0.057	G4	H8	H12	0.792208	1.07018	1.35088	Negative	0.862	0.77	NEG					64	225	0.049	0.049	0.044	1.872	0.085	0.048	22.0235	1	1.11364	0.065
226	0.043	0.045	0.043	F1	F5	F9	0.955556	1	1.04651	Negative	0.088	0.097	0.043	F1	F5	F9	0.907216	2.04651	2.25581	Possible Zika Positive	0.065	0.073	0.107	E1	E5	E9	0.890411	0.607477	0.682243	Negative	1.306	0.43	NEG					19	226	0.049	0.049	0.044	1.872	0.085	0.048	22.0235	1	1.11364	0.065
227	0.044	0.064	0.04	G1	G5	G9	0.6875	1.1	1.6	Negative	0.048	0.089	0.041	G1	G5	G9	0.539326	1.17073	2.17073	Presumptive Other Flavivirus Positive	0.108	0.076	0.072	F1	F5	F9	1.42105	1.5	1.05556	Negative	1.148	0.55	NEG					8	227	0.049	0.049	0.044	1.872	0.085	0.048	22.0235	1	1.11364	0.065
228	0.6	0.249	0.037	H1	H5	H9	2.40964	16.2162	6.72973	Presumptive Zika Positive	0.384	0.212	0.055	H1	H5	H9	1.81132	6.98182	3.85455	Presumptive Zika Positive	0.609	0.161	0.068	G1	G5	G9	3.78261	8.95588	2.36765	Presumptive Zika Positive	33.7	11.3	ZIK	320	<10	<10	prim Zika	5	228	0.049	0.049	0.044	1.872	0.085	0.048	22.0235	1	1.11364	0.065
229	0.052	0.103	0.056	A2	A6	A10	0.504854	0.928571	1.83929	Presumptive Other Flavivirus Positive	0.065	0.103	0.042	A2	A6	A10	0.631068	1.54762	2.45238	Presumptive Other Flavivirus Positive	0.094	0.14	0.077	H1	H5	H9	0.671429	1.22078	1.81818	Presumptive Other Flavivirus Positive	1.26	12.8	DEN		1280	80	undetermined	3	229	0.049	0.049	0.044	1.872	0.085	0.048	22.0235	1	1.11364	0.065
230	0.314	0.717	0.041	B2	B6	B10	0.437936	7.65854	17.4878	Possible Zika Positive	0.267	0.792	0.056	B2	B6	B10	0.337121	4.76786	14.1429	Possible Zika Positive	0.449	0.795	0.06	A2	A6	A10	0.56478	7.48333	13.25	Possible Zika Positive	16.008	32	DEN		80	20	undetermined	5	230	0.049	0.049	0.044	1.872	0.085	0.048	22.0235	1	1.11364	0.065
231	0.155	0.118	0.045	C2	C6	C10	1.31356	3.44444	2.62222	Possible Zika Positive	0.137	0.148	0.059	C2	C6	C10	0.925676	2.32203	2.50847	Possible Zika Positive	0.239	0.174	0.068	B2	B6	B10	1.37356	3.51471	2.55882	Possible Zika Positive	59.6	3.2	FLAVI	>1280	>1280	>80		7	231	0.049	0.049	0.044	1.872	0.085	0.048	22.0235	1	1.11364	0.065
232	0.042	0.041	0.04	D2	D6	D10	1.02439	1.05	1.025	Negative	0.06	0.04	0.06	D2	D6	D10	1.5	1	0.666667	Negative	0.078	0.077	0.047	C2	C6	C10	1.01299	1.65957	1.6383	Negative	1.429	1.1	NEG					67	232	0.049	0.049	0.044	1.872	0.085	0.048	22.0235	1	1.11364	0.065
233	0.233	0.685	0.043	E2	E6	E10	0.340146	5.4186	15.9302	Possible Zika Positive	0.166	0.838	0.084	E2	E6	E10	0.198091	1.97619	9.97619	Possible Zika Positive	0.269	0.884	0.048	H4	G8	G12	0.304299	5.60417	18.4167	Possible Zika Positive	13.57	4.8	DEN			2560	undetermined	32	233	0.049	0.049	0.044	1.872	0.085	0.048	22.0235	1	1.11364	0.065
234	0.164	0.047	0.038	F2	F6	F10	3.48936	4.31579	1.23684	Presumptive Zika Positive	0.105	0.096	0.084	F2	F6	F10	1.09375	1.25	1.14286	Negative	0.164	0.091	0.051	D2	D6	D10	1.8022	3.21569	1.78431	Presumptive Zika Positive	8.2	1.8	FLAVI	>1280	>1280	>1280		7	234	0.049	0.049	0.044	1.872	0.085	0.048	22.0235	1	1.11364	0.065
235	0.06	0.04	0.037	G2	G6	G10	1.5	1.62162	1.08108	Negative	0.062	0.126	0.076	G2	G6	G10	0.492063	0.815789	1.65789	Negative	0.046	0.086	0.047	F3	F7	F11	0.534884	0.978723	1.82979	Presumptive Other Flavivirus Positive	1.06	0.84	NEG					96	235	0.049	0.049	0.044	1.872	0.085	0.048	22.0235	1	1.11364	0.065
236	1.529	0.066	0.04	H2	H6	H10	23.1667	38.225	1.65	Presumptive Zika Positive	1.014	0.106	0.042	H2	H6	H10	9.56604	24.1429	2.52381	Presumptive Zika Positive	0.96	0.083	0.044	G3	G7	G11	11.5663	21.8182	1.88636	Presumptive Zika Positive	53.9	1.9	ZIK	20480	<10	<10	prim Zika	25	236	0.049	0.049	0.044	1.872	0.085	0.048	22.0235	1	1.11364	0.065
237	0.304	0.107	0.044	A3	A7	A11	2.84112	6.90909	2.43182	Presumptive Zika Positive	0.214	0.107	0.044	A3	A7	A11	2	4.86364	2.43182	Presumptive Zika Positive	0.229	0.129	0.045	H3	H7	H11	1.77519	5.08889	2.86667	Presumptive Zika Positive	45.1	5.9	FLAVI	>1280	>1280	>80		7	237	0.049	0.049	0.044	1.872	0.085	0.048	22.0235	1	1.11364	0.065
238	0.485	0.271	0.04	B3	B7	B11	1.78967	12.125	6.775	Presumptive Zika Positive	0.319	0.328	0.044	B3	B7	B11	0.972561	7.25	7.45455	Possible Zika Positive	0.418	0.268	0.044	A4	A8	A12	1.5597	9.5	6.09091	Possible Zika Positive	28.636	19.6	DEN		320	40	undetermined	2	238	0.049	0.049	0.044	1.872	0.085	0.048	22.0235	1	1.11364	0.065
239	0.147	0.508	0.039	C3	C7	C11	0.28937	3.76923	13.0256	Possible Zika Positive	0.123	0.584	0.042	C3	C7	C11	0.210616	2.92857	13.9048	Possible Zika Positive	0.115	0.426	0.043	B4	B8	B12	0.269953	2.67442	9.90698	Possible Zika Positive	3.974	2.3	DEN			640	undetermined	65	239	0.049	0.049	0.044	1.872	0.085	0.048	22.0235	1	1.11364	0.065
240	0.878	2.596	0.074	D3	D7	D11	0.338213	11.8649	35.0811	Possible Zika Positive	0.594	3.112	0.1	D3	D7	D11	0.190874	5.94	31.12	Possible Zika Positive	0.598	1.774	0.059	C4	C8	C12	0.337091	10.1356	30.0678	Possible Zika Positive	45.684	29.5	DEN			20480	undetermined	15	240	0.049	0.049	0.044	1.872	0.085	0.048	22.0235	1	1.11364	0.065
241	0.855	0.213	0.039	E3	E7	E11	4.01408	21.9231	5.46154	Presumptive Zika Positive	0.66	0.28	0.052	E3	E7	E11	2.35714	12.6923	5.38462	Presumptive Zika Positive	0.614	0.202	0.049	D4	D8	D12	3.0396	12.5306	4.12245	Presumptive Zika Positive	38	4.9	ZIK	>2560	<10	<10	prim Zika	42	241	0.049	0.049	0.044	1.872	0.085	0.048	22.0235	1	1.11364	0.065
242	0.051	0.043	0.041	F3	F7	F11	1.18605	1.2439	1.04878	Negative	0.1	0.087	0.087	F3	F7	F11	1.14943	1.14943	1	Negative	0.046	0.045	0.048	E4	E8	E12	1.02222	0.958333	0.9375	Negative	1.279	1.3	NEG					75	242	0.049	0.049	0.044	1.872	0.085	0.048	22.0235	1	1.11364	0.065
243	0.098	0.082	0.081	G3	G7	G11	1.19512	1.20988	1.01235	Negative	0.13	0.152	0.128	G3	G7	G11	0.855263	1.01562	1.1875	Negative	0.079	0.073	0.073	F4	F8	F12	1.08219	1.08219	1	Negative	5.6	1.5	FLAVI	>1280	>1280	>1280		7	243	0.049	0.049	0.044	1.872	0.085	0.048	22.0235	1	1.11364	0.065
244	0.053	0.054	0.044	H3	H7	H11	0.981481	1.20455	1.22727	Negative	0.046	0.083	0.042	H3	H7	H11	0.554217	1.09524	1.97619	Presumptive Other Flavivirus Positive	0.052	0.057	0.042	E1	E5	E9	0.912281	1.2381	1.35714	Negative	5.2	2	FLAVI	>80	>1280	>1280		7	244	0.049	0.049	0.044	1.872	0.085	0.048	22.0235	1	1.11364	0.065
245	0.637	0.068	0.042	A4	A8	A12	9.36765	15.1667	1.61905	Presumptive Zika Positive	0.495	0.083	0.045	A4	A8	A12	5.96386	11	1.84444	Presumptive Zika Positive	0.459	0.073	0.043	F1	F5	F9	6.28767	10.6744	1.69767	Presumptive Zika Positive	62.6	10.4	FLAVI	>1280	>1280	>80		7	245	0.049	0.049	0.044	1.872	0.085	0.048	22.0235	1	1.11364	0.065
246	0.047	0.042	0.043	B4	B8	B12	1.11905	1.09302	0.976744	Negative	0.104	0.044	0.061	B4	B8	B12	2.36364	1.70492	0.721311	Presumptive Zika Positive	0.047	0.045	0.043	G1	G5	G9	1.04444	1.09302	1.04651	Negative	1.134	1.5	NEG					108	246	0.049	0.049	0.044	1.872	0.085	0.048	22.0235	1	1.11364	0.065
247	0.049	0.046	0.046	C4	C8	C12	1.06522	1.06522	1	Negative	0.087	0.052	0.082	C4	C8	C12	1.67308	1.06098	0.634146	Negative	0.051	0.053	0.05	H1	H5	H9	0.962264	1.02	1.06	Negative	1.436	1.6	NEG					151	247	0.049	0.049	0.044	1.872	0.085	0.048	22.0235	1	1.11364	0.065
248	0.045	0.062	0.037	D4	D8	D12	0.725806	1.21622	1.67568	Negative	0.057	0.062	0.054	D4	D8	D12	0.919355	1.05556	1.14815	Negative	0.057	0.065	0.05	A2	A6	A10	0.876923	1.14	1.3	Negative	1.781	3.8	DEN		>1280	>1280	sec DEN (>1280 DEN 3 and 4)	30	248	0.049	0.049	0.044	1.872	0.085	0.048	22.0235	1	1.11364	0.065
249	1.555	0.061	0.041	E4	E8	E12	25.4918	37.9268	1.4878	Presumptive Zika Positive	1.115	0.087	0.099	E4	E8	E12	12.8161	11.2626	0.878788	Presumptive Zika Positive	1.13	0.063	0.058	B2	B6	B10	17.9365	19.4828	1.08621	Presumptive Zika Positive	98.9	7.2	FLAVI	>1280	>1280	>1280		7	249	0.049	0.049	0.044	1.872	0.085	0.048	22.0235	1	1.11364	0.065
250	0.34	0.059	0.07	F4	F8	F12	5.76271	4.85714	0.842857	Presumptive Zika Positive	0.283	0.068	0.101	F4	F8	F12	4.16176	2.80198	0.673267	Presumptive Zika Positive	0.25	0.058	0.051	C2	C6	C10	4.31034	4.90196	1.13725	Presumptive Zika Positive	57.5	1.6	FLAVI	>1280	>1280	>80		7	250	0.049	0.049	0.044	1.872	0.085	0.048	22.0235	1	1.11364	0.065
251	1.021	0.085	0.178	G4	G8	G12	12.0118	5.73596	0.477528	Presumptive Zika Positive	0.663	0.123	0.08	G4	G8	G12	5.39024	8.2875	1.5375	Presumptive Zika Positive	0.714	0.071	0.064	D2	D6	D10	10.0563	11.1562	1.10937	Presumptive Zika Positive	43.3	4	FLAVI	>1280	>1280	>1280		7	251	0.049	0.049	0.044	1.872	0.085	0.048	22.0235	1	1.11364	0.065
252	0.247	0.072	0.158	H4	H8	H12	3.43056	1.56329	0.455696	Presumptive Zika Positive	0.191	0.088	0.078	H4	H8	H12	2.17045	2.44872	1.12821	Presumptive Zika Positive	0.16	0.069	0.065	E2	E6	E10	2.31884	2.46154	1.06154	Presumptive Zika Positive	34.5	2.8	FLAVI	>1280	>1280	>1280		7	252	0.049	0.049	0.044	1.872	0.085	0.048	22.0235	1	1.11364	0.065
253	0.417	0.094	0.094	E1	E5	E9	4.43617	4.43617	1	Presumptive Zika Positive	0.348	0.055	0.051	E1	E5	E9	6.32727	6.82353	1.07843	Presumptive Zika Positive	0.325	0.049	0.056	F2	F6	F10	6.63265	5.80357	0.875	Presumptive Zika Positive	46.1	1.5	FLAVI	>1280	>1280	>80		7	253	0.054	0.079	0.072	1.977	0.086	0.057	22.9884	0.683544	1.09722	0.069
254	0.044	0.043	0.185	F1	F5	F9	1.02326	0.237838	0.232432	Negative	0.99	0.109	0.093	F1	F5	F9	9.08257	10.6452	1.17204	Presumptive Zika Positive	0.883	0.104	0.046	G2	G6	G10	8.49038	19.1957	2.26087	Presumptive Zika Positive	44.9	1.4	ZIK	1280	<10	<10	prim Zika	7	254	0.054	0.079	0.072	1.977	0.086	0.057	22.9884	0.683544	1.09722	0.069
255	0.845	0.092	0.04	G1	G5	G9	9.18478	21.125	2.3	Presumptive Zika Positive	0.069	0.073	0.041	G1	G5	G9	0.945205	1.68293	1.78049	Presumptive Other Flavivirus Positive	0.05	0.061	0.046	H2	H6	H10	0.819672	1.08696	1.32609	Negative	1.233	9	DEN		160	320	undetermined	34	255	0.054	0.079	0.072	1.977	0.086	0.057	22.9884	0.683544	1.09722	0.069
256	0.88	0.345	0.042	H1	H5	H9	2.55072	20.9524	8.21429	Presumptive Zika Positive	0.628	0.407	0.047	H1	H5	H9	1.543	13.3617	8.65957	Possible Zika Positive	0.662	0.264	0.045	A3	A7	A11	2.50758	14.7111	5.86667	Presumptive Zika Positive	29.4	4	FLAVI	>1280	20	10		3	256	0.054	0.079	0.072	1.977	0.086	0.057	22.9884	0.683544	1.09722	0.069
257	0.053	0.054	0.047	A2	A6	A10	0.981481	1.12766	1.14894	Negative	0.046	0.049	0.066	A2	A6	A10	0.938776	0.69697	0.742424	Negative	0.046	0.056	0.045	B3	B7	B11	0.821429	1.02222	1.24444	Negative	1.3	0.56	NEG					14	257	0.054	0.079	0.072	1.977	0.086	0.057	22.9884	0.683544	1.09722	0.069
CHIK1	0.113	0.128	0.107	E1	E5	E9	0.882812	1.05607	1.19626	Negative	0.117	0.127	0.083	F4	F8	F12	0.92126	1.40964	1.53012	Negative	0.062	0.055	0.067	C2	C6	C10	1.12727	0.925373	0.820896	Negative	0.739	1.307	CHIK							0.088	0.072	0.087	2.119	0.181	0.098	11.7072	1.22222	0.827586	0.069
CHIK2	0.127	0.116	0.064	F1	F5	F9	1.09483	1.98438	1.8125	Possible Zika Positive	0.115	0.137	0.063	G4	G8	G12	0.839416	1.8254	2.1746	Possible Zika Positive	0.062	0.055	0.067	D2	D6	D10	1.12727	0.925373	0.820896	Negative	3.352	0	CHIK							0.088	0.072	0.087	2.119	0.181	0.098	11.7072	1.22222	0.827586	0.069
CHIK3	0.116	0.09	0.092	G1	G5	G9	1.28889	1.26087	0.978261	Negative	0.107	0.077	0.048	H4	H8	H12	1.38961	2.22917	1.60417	Possible Zika Positive	0.065	0.055	0.05	G1	G5	G9	1.18182	1.3	1.1	Negative	0.991	1.627	CHIK							0.088	0.072	0.087	2.119	0.181	0.098	11.7072	1.22222	0.827586	0.069
CHIK4	0.141	0.113	0.064	H1	H5	H9	1.24779	2.20312	1.76562	Possible Zika Positive	0.049	0.098	0.046	E1	E5	E9	0.5	1.06522	2.13043	Presumptive Other Flavivirus Positive	0.067	0.057	0.051	F1	F5	F9	1.17544	1.31373	1.11765	Negative	1.115	1.634	CHIK							0.088	0.072	0.087	2.119	0.181	0.098	11.7072	1.22222	0.827586	0.059
CHIK5	0.043	0.04	0.045	E1	E5	E9	1.075	0.955556	0.888889	Negative	0.058	0.061	0.048	F1	F5	F9	0.95082	1.20833	1.27083	Negative	0.055	0.043	0.062	E1	E5	E9	1.27907	0.887097	0.693548	Negative	2.311	1.122	CHIK							0.049	0.066	0.056	1.745	0.08	0.043	21.8125	0.742424	1.17857	0.059
CHIK6	0.043	0.043	0.037	F1	F5	F9	1	1.16216	1.16216	Negative	0.045	0.061	0.058	G1	G5	G9	0.737705	0.775862	1.05172	Negative	0.059	0.101	0.059	G2	G6	G10	0.584158	1	1.71186	Presumptive Other Flavivirus Positive	0.947	1.109	CHIK							0.049	0.066	0.056	1.745	0.08	0.043	21.8125	0.742424	1.17857	0.059
CHIK7	0.048	0.039	0.042	G1	G5	G9	1.23077	1.14286	0.928571	Negative	0.044	0.066	0.07	H1	H5	H9	0.666667	0.628571	0.942857	Negative	0.061	0.094	0.049	H2	H6	H10	0.648936	1.2449	1.91837	Presumptive Other Flavivirus Positive	0.871	0.856	CHIK							0.049	0.066	0.056	1.745	0.08	0.043	21.8125	0.742424	1.17857	0.059
CHIK8	0.043	0.043	0.037	H1	H5	H9	1	1.16216	1.16216	Negative	0.049	0.072	0.047	A2	A6	A10	0.680556	1.04255	1.53191	Negative	0.053	0.044	0.05	B2	B6	B10	1.20455	1.06	0.88	Negative	1.149	1.23	CHIK							0.049	0.066	0.056	1.745	0.08	0.043	21.8125	0.742424	1.17857	0.059
CHIK9	0.068	0.07	0.047	E1	E5	E9	0.971429	1.44681	1.48936	Negative	0.044	0.046	0.043	B2	B6	B10	0.956522	1.02326	1.06977	Negative	0.046	0.06	0.045	D3	D7	D11	0.766667	1.02222	1.33333	Negative	1.092	0.914	CHIK							0.05	0.05	0.044	1.232	0.091	0.0475	13.5385	1	1.13636	0.059
CHIK10	0.052	0.095	0.08	F1	F5	F9	0.547368	0.65	1.1875	Negative	0.057	0.055	0.063	C2	C6	C10	1.03636	0.904762	0.873016	Negative	0.07	0.132	0.079	F3	F7	F11	0.530303	0.886076	1.67089	Negative	0.803	4.314	CHIK							0.05	0.05	0.044	1.232	0.091	0.0475	13.5385	1	1.13636	0.059
WN1	0.194	0.548	0.281	A4	A8	A12	0.354015	0.690391	1.95018	Presumptive Other Flavivirus Positive	0.222	0.913	0.04	D3	D7	D11	0.243154	5.55	22.825	Possible Zika Positive	0.139	0.437	0.128	C3	C7	C11	0.318078	1.08594	3.41406	Presumptive Other Flavivirus Positive	1.646	1.472	WN							0.054	0.079	0.072	1.977	0.086	0.057	22.9884	0.683544	1.09722	0.069
WN2	0.106	0.484	0.102	B4	B8	B12	0.219008	1.03922	4.7451	Presumptive Other Flavivirus Positive	0.078	0.963	0.042	E3	E7	E11	0.0809969	1.85714	22.9286	Possible Zika Positive	0.082	0.375	0.05	D3	D7	D11	0.218667	1.64	7.5	Presumptive Other Flavivirus Positive	2.812	2.908	WN							0.054	0.079	0.072	1.977	0.086	0.057	22.9884	0.683544	1.09722	0.069
WN3	0.081	0.464	0.057	C4	C8	C12	0.174569	1.42105	8.14035	Presumptive Other Flavivirus Positive	0.077	0.709	0.066	F3	F7	F11	0.108604	1.16667	10.7424	Presumptive Other Flavivirus Positive	0.064	0.337	0.043	E3	E7	E11	0.189911	1.48837	7.83721	Presumptive Other Flavivirus Positive	1.506	1.959	WN							0.054	0.079	0.072	1.977	0.086	0.057	22.9884	0.683544	1.09722	0.069
WN4	0.122	0.69	0.06	E1	E5	E9	0.176812	2.03333	11.5	Possible Zika Positive	0.059	1.341	0.058	G3	G7	G11	0.043997	1.01724	23.1207	Presumptive Other Flavivirus Positive	0.056	0.574	0.042	F3	F7	F11	0.097561	1.33333	13.6667	Presumptive Other Flavivirus Positive	2.447	8.404	WN							0.073	0.071	0.069	1.787	0.121	0.148	14.7686	1.02817	1.02899	0.069
WN5	0.2	0.651	0.053	F1	F5	F9	0.30722	3.77358	12.283	Possible Zika Positive	0.169	0.836	0.043	H3	H7	H11	0.202153	3.93023	19.4419	Possible Zika Positive	0.136	0.425	0.168	E2	E6	E10	0.32	0.809524	2.52976	Presumptive Other Flavivirus Positive	1.365	1.412	WN							0.073	0.071	0.069	1.787	0.121	0.148	14.7686	1.02817	1.02899	0.069
WN6	0.463	1.248	0.152	G1	G5	G9	0.370994	3.04605	8.21053	Possible Zika Positive	0.244	1.718	0.1	A4	A8	A12	0.142026	2.44	17.18	Possible Zika Positive	0.356	0.882	0.043	D2	D6	D10	0.403628	8.27907	20.5116	Possible Zika Positive	14.372	9.855	WN							0.073	0.071	0.069	1.787	0.121	0.148	14.7686	1.02817	1.02899	0.069
WN7	0.117	0.625	0.139	H1	H5	H9	0.1872	0.841727	4.4964	Presumptive Other Flavivirus Positive	0.059	1.066	0.073	B4	B8	B12	0.0553471	0.808219	14.6027	Presumptive Other Flavivirus Positive	0.07	0.427	0.062	C2	C6	C10	0.163934	1.12903	6.8871	Presumptive Other Flavivirus Positive	2.28	2.575	WN							0.073	0.071	0.069	1.787	0.121	0.148	14.7686	1.02817	1.02899	0.069
WN8	0.079	0.373	0.107	E1	E5	E9	0.211796	0.738318	3.48598	Presumptive Other Flavivirus Positive	0.058	0.511	0.058	C4	C8	C12	0.113503	1	8.81034	Presumptive Other Flavivirus Positive	0.062	0.315	0.042	C4	C8	C12	0.196825	1.47619	7.5	Presumptive Other Flavivirus Positive	1.325	1.75	WN							0.098	0.101	0.074	2.026	0.083	0.046	24.4096	0.970297	1.36486	0.069
WN9	0.094	0.621	0.103	F1	F5	F9	0.151369	0.912621	6.02913	Presumptive Other Flavivirus Positive	0.062	1.11	0.199	D4	D8	D12	0.0558559	0.311558	5.57789	Presumptive Other Flavivirus Positive	0.088	0.595	0.051	A4	A8	A12	0.147899	1.72549	11.6667	Possible Zika Positive	9.8	3.515	WN							0.098	0.101	0.074	2.026	0.083	0.046	24.4096	0.970297	1.36486	0.069
WN10	0.383	0.953	0.037	G1	G5	G9	0.401889	10.3514	25.7568	Possible Zika Positive	0.26	1.702	0.043	E4	E8	E12	0.152761	6.04651	39.5814	Possible Zika Positive	0.316	0.901	0.047	G3	G7	G11	0.350721	6.7234	19.1702	Possible Zika Positive	9.647	9.838	WN							0.098	0.101	0.074	2.026	0.083	0.046	24.4096	0.970297	1.36486	0.069
YF1	0.079	0.056	0.048	G1	G5	G9	1.41071	1.64583	1.16667	Negative	0.055	0.085	0.128	B2	B6	B10	0.647059	0.429688	0.664062	Negative	0.096	0.056	0.051	A3	A7	A11	1.71429	1.88235	1.09804	Presumptive Zika Positive	1.052	0.942	YF							0.05	0.05	0.044	1.232	0.091	0.0475	13.5385	1	1.13636	0.069
YF2	0.078	0.053	0.046	H1	H5	H9	1.4717	1.69565	1.15217	Negative	0.044	0.045	0.079	C2	C6	C10	0.977778	0.556962	0.56962	Negative	0.102	0.047	0.062	B3	B7	B11	2.17021	1.64516	0.758065	Presumptive Zika Positive	0.562	0.662	YF							0.05	0.05	0.044	1.232	0.091	0.0475	13.5385	1	1.13636	0.069
YF3	0.043	0.078	0.046	E1	E5	E9	0.551282	0.934783	1.69565	Negative	0.054	0.044	0.052	D2	D6	D10	1.22727	1.03846	0.846154	Negative	0.045	0.055	0.047	G4	G8	G12	0.818182	0.957447	1.17021	Negative	0.835	0.896	YF							0.0485	0.0575	0.0455	1.5725	0.1215	0.0615	12.9424	0.843478	1.26374	0.069
YF4	0.049	0.05	0.096	F1	F5	F9	0.98	0.510417	0.520833	Negative	0.054	0.055	0.051	E2	E6	E10	0.981818	1.05882	1.07843	Negative	0.05	0.045	0.045	B2	B6	B10	1.11111	1.11111	1	Negative	1.03	0.912	YF							0.0485	0.0575	0.0455	1.5725	0.1215	0.0615	12.9424	0.843478	1.26374	0.069
YF5	0.044	0.042	0.039	G1	G5	G9	1.04762	1.12821	1.07692	Negative	0.05	0.06	0.093	F2	F6	F10	0.833333	0.537634	0.645161	Negative	0.048	0.046	0.044	A2	A6	A10	1.04348	1.09091	1.04545	Negative	0.939	1.029	YF							0.0485	0.0575	0.0455	1.5725	0.1215	0.0615	12.9424	0.843478	1.26374	0.069
YF6	0.055	0.056	0.042	H1	H5	H9	0.982143	1.30952	1.33333	Negative	0.059	0.068	0.041	G2	G6	G10	0.867647	1.43902	1.65854	Negative	0.06	0.064	0.049	H1	H5	H9	0.9375	1.22449	1.30612	Negative	0.861	1.418	YF							0.0485	0.0575	0.0455	1.5725	0.1215	0.0615	12.9424	0.843478	1.26374	0.069
YF7	0.043	0.042	0.048	E1	E5	E9	1.02381	0.895833	0.875	Negative	0.076	0.11	0.047	H2	H6	H10	0.690909	1.61702	2.34043	Presumptive Other Flavivirus Positive	0.061	0.097	0.048	E2	E6	E10	0.628866	1.27083	2.02083	Presumptive Other Flavivirus Positive	0.874	0.925	YF							0.049	0.051	0.048	1.223	0.081	0.049	15.0988	0.960784	1.0625	0.069
YF8	0.041	0.048	0.046	F1	F5	F9	0.854167	0.891304	1.04348	Negative	0.042	0.126	0.066	A3	A7	A11	0.333333	0.636364	1.90909	Presumptive Other Flavivirus Positive	0.058	0.108	0.066	F2	F6	F10	0.537037	0.878788	1.63636	Negative	0.896	1.021	YF							0.049	0.051	0.048	1.223	0.081	0.049	15.0988	0.960784	1.0625	0.069
YF9	0.046	0.051	0.043	G1	G5	G9	0.901961	1.06977	1.18605	Negative	0.05	0.15	0.078	B3	B7	B11	0.333333	0.641026	1.92308	Presumptive Other Flavivirus Positive	0.077	0.057	0.061	C3	C7	C11	1.35088	1.2623	0.934426	Negative	0.726	0.954	YF							0.049	0.051	0.048	1.223	0.081	0.049	15.0988	0.960784	1.0625	0.069
YF10	0.057	0.061	0.045	H1	H5	H9	0.934426	1.26667	1.35556	Negative	0.064	0.134	0.051	C3	C7	C11	0.477612	1.2549	2.62745	Presumptive Other Flavivirus Positive	0.071	0.084	0.075	D3	D7	D11	0.845238	0.946667	1.12	Negative	0.808	0.983	YF							0.049	0.051	0.048	1.223	0.081	0.049	15.0988	0.960784	1.0625	0.069
UI1	0.518	0.446	0.114	H1	H5	H9	1.16143	4.54386	3.91228	Possible Zika Positive	0.414	0.382	0.397	D2	D6	D10	1.08377	1.04282	0.962217	Negative	0.346	0.387	0.346	E3	E7	E11	0.894057	1	1.1185	Negative	0	0	UI	<10	<10	<10		13		0.098	0.101	0.074	2.026	0.083	0.046	24.4096	0.970297	1.36486	0.059
UI2	0.147	0.13	0.044	E1	E5	E9	1.13077	3.34091	2.95455	Possible Zika Positive	0.172	0.178	0.182	E2	E6	E10	0.966292	0.945055	0.978022	Negative	0.171	0.165	0.152	B3	B7	B11	1.03636	1.125	1.08553	Negative	0	0	UI	<10	<10	<10		30		0.052	0.048	0.045	1.791	0.086	0.055	20.8256	1.08333	1.06667	0.059
UI3	0.151	0.221	0.123	F1	F5	F9	0.683258	1.22764	1.79675	Presumptive Other Flavivirus Positive	0.186	0.18	0.189	F2	F6	F10	1.03333	0.984127	0.952381	Negative	0.164	0.152	0.149	A3	A7	A11	1.07895	1.10067	1.02013	Negative	0	0	UI	<10	>640	320		51		0.052	0.048	0.045	1.791	0.086	0.055	20.8256	1.08333	1.06667	0.059
UI4	0.051	0.118	0.179	G1	G5	G9	0.432203	0.284916	0.659218	Negative	0.053	0.072	0.054	G2	G6	G10	0.736111	0.981481	1.33333	Negative	0.058	0.055	0.046	B2	B6	B10	1.05455	1.26087	1.19565	Negative	0	0	UI	<10	640	640		14		0.052	0.048	0.045	1.791	0.086	0.055	20.8256	1.08333	1.06667	0.059
UI5	0.057	0.113	0.114	H1	H5	H9	0.504425	0.5	0.991228	Negative	0.048	0.081	0.051	H2	H6	H10	0.592593	0.941176	1.58824	Negative	0.062	0.069	0.043	A2	A6	A10	0.898551	1.44186	1.60465	Negative	0	8	UI	<10	640	>1280		6		0.052	0.048	0.045	1.791	0.086	0.055	20.8256	1.08333	1.06667	0.059
UI6	0.083	0.107	0.108	A3	A7	A11	0.775701	0.768519	0.990741	Negative	0.059	0.107	0.098	A3	A7	A11	0.551402	0.602041	1.09184	Negative	0.064	0.06	0.053	F1	F5	F9	1.06667	1.20755	1.13208	Negative	0	0	UI	<10	<10	<10		5		0.05	0.0585	0.065	1.409	0.111	0.068	12.6937	0.854701	0.9	0.059
UI7	0.04	0.055	0.042	B3	B7	B11	0.727273	0.952381	1.30952	Negative	0.046	0.045	0.045	B3	B7	B11	1.02222	1.02222	1	Negative	0.051	0.044	0.041	E1	E5	E9	1.15909	1.2439	1.07317	Negative	0	0	UI	<10	<10	<10		3		0.05	0.0585	0.065	1.409	0.111	0.068	12.6937	0.854701	0.9	0.059
UI8	0.071	0.125	0.07	C3	C7	C11	0.568	1.01429	1.78571	Presumptive Other Flavivirus Positive	0.08	0.142	0.078	C3	C7	C11	0.56338	1.02564	1.82051	Presumptive Other Flavivirus Positive	0.102	0.149	0.08	E3	E7	E11	0.684564	1.275	1.8625	Presumptive Other Flavivirus Positive	0	0	UI	<10	10	<10		6		0.05	0.0585	0.065	1.409	0.111	0.068	12.6937	0.854701	0.9	0.059
*based on PRNT from other flaviviruses
Abbreviations
FC = CDC ADB-DRL Fort Collins
PHAC = Public Health Agency of Canada
MPIR = CDC MPIR lab
P.N = sample reacted on viral antigen OD/negative control reacted on viral antigen OD
Dx. Interp = Diagnostic interpretation
ZIK Ag OD = Zika antigen OD
CCA = cross-reactivity control antigen
NCA = Normal control antigen
ISR = Immune Status Ratio (Cutoffs: >=1.8 Presumptive Zika POS; 1.8-1.6 retest required, then ISR >=1.7 but <1.8 Presumptive ZIK POS; ISR >1.6 but <1.7 AND ZIK/NCA ratio >=1.7 AND CCA/NCA ratio >=1.7 OR <1.7,Possible ZIK POS; ISR >1.6 but <1.7 AND ZIK/NCA ratio <1.7 AND CCA/NCA ratio >=1.7, Presumptive other flavivirus positive; ISR >1.6 but <1.7 AND ZIK/NCA ratio <1.7 AND CCA/NCA ratio <1.7, Neg…
PRNT = plaque reduction neutralization
Prim/sec = primary/secondary infection
PO = post onset of symptoms
POS = positive control
Neg (on header) = negative control
DEN + dengue
NEG = negative
ZIK = Zika
Flavi = falvivirus
CHIK = Chikungunya
WN = West Nile
YF = yellow fever
UI = uninterpretable
[truncated: 17 more columns]

## Sheet: NovaTec
Sample	FC.OD	FC.OD.blank	FC.NTU	FC.Interp	PHAC.OD	PHAC.OD.blank	PHAC.NTU	PHAC.Interp	MPIR.OD.blank	MPIR.NTU	MPIR.Interp	CDC.Zika.MAC.ELISA.P.N	CDC.DEN.MAC.ELISA.P.N	CDC.Dx.Interp	ZIKV.PRNT	DEN.1.PRNT	DEN.2.PRNT	Probable Prim/sec	Days.PO	FC.Sample	FC.Plate	FC.Blank	FC.Neg.control.OD.substrate.blank	FC.Cut.off.OD.subs.bl	FC.Pos.con.OD.subs.bl	PHAC.Sample	PHAC.Plate	PHAC.Blank	PHAC.Neg.control.OD.substrate.blank	PHAC.Cut.off.OD.subs.bl	PHAC.Pos.con.OD.subs.bl	MPIR.Sample	MPIR.Plate	MPIR.Blank	MPIR.Neg.control.OD.substrate.blank	MPIR.Cut.off.OD.subs.bl	MPIR.Pos.con.OD.subs.bl
1	0.078	0.063	1.22568	NEG	0.096	0.082	1.2481	Negative	0.046	1.26374	Negative	1.351	0.91	NEG					8	1	1	0	0.051	0.514	1.224	1	1	0	0.044	0.657	1.434	1	RSE0138A	0	0.024	0.364	0.949
2	0.07	0.055	1.07004	NEG	0.079	0.065	0.989346	Negative	0.041	1.12637	Negative	8.437	23.1	DEN			40	Prim den 3	18	2	1	0	0.051	0.514	1.224	2	1	0	0.044	0.657	1.434	2	RSE0138A	0	0.024	0.364	0.949
3	1.818	1.803	35.0778	POS	2.205	2.191	33.3486	Positive	1.598	53.3556	Positive	113.4	2.8	FLAVI	>1280	>20	<10		17	3	1	0	0.051	0.514	1.224	3	1	0	0.044	0.657	1.434	3	RSE0141A	0	0.014	0.2995	0.793
4	0.412	0.397	7.72374	NEG	0.607	0.593	9.02588	Equivocal	0.385	12.8548	Positive	20.3	1.3	ZIK	640	<10	<10	prim Zika	1	4	1	0	0.051	0.514	1.224	4	1	0	0.044	0.657	1.434	4	RSE0141A	0	0.014	0.2995	0.793
5	0.072	0.057	1.10895	NEG	0.106	0.092	1.4003	Negative	0.148	4.94157	Negative	11.832	11	DEN		10240	20480	sec den	37	5	1	0	0.051	0.514	1.224	5	1	0	0.044	0.657	1.434	5	RSE0141A	0	0.014	0.2995	0.793
6	0.148	0.133	2.58755	NEG	0.182	0.168	2.55708	Negative	0.015	0.500835	Negative	1.347	0.82	NEG					21	6	1	0	0.051	0.514	1.224	6	1	0	0.044	0.657	1.434	6	RSE0141A	0	0.014	0.2995	0.793
7	0.73	0.715	13.9105	POS	1.139	1.125	17.1233	Positive	0.708	23.6394	Positive	50.5	4.4	ZIK	10240	<10	<10	prim Zika	30	7	1	0	0.051	0.514	1.224	7	1	0	0.044	0.657	1.434	7	RSE0141A	0	0.014	0.2995	0.793
8	0.084	0.069	1.34241	NEG	0.101	0.087	1.3242	Negative	0.1	3.3389	Negative	1.95	1.2	NEG					12	8	1	0	0.051	0.514	1.224	8	1	0	0.044	0.657	1.434	8	RSE0141A	0	0.014	0.2995	0.793
9	0.106	0.091	1.77043	NEG	0.132	0.118	1.79604	Negative	0.129	4.30718	Negative	1.304	0.53	NEG					1	9	1	0	0.051	0.514	1.224	9	1	0	0.044	0.657	1.434	9	RSE0141A	0	0.014	0.2995	0.793
10	0.082	0.067	1.3035	NEG	0.12	0.106	1.61339	Negative	0.071	1.95055	Negative	1	0.54	NEG					8	10	1	0	0.051	0.514	1.224	10	1	0	0.044	0.657	1.434	10	RSE0138A	0	0.024	0.364	0.949
11	0.067	0.052	1.01167	NEG	0.093	0.079	1.20244	Negative	0.037	1.01648	Negative	8.964	3	DEN		1280	20	prim den 1	7	11	1	0	0.051	0.514	1.224	11	1	0	0.044	0.657	1.434	11	RSE0138A	0	0.024	0.364	0.949
12	0.053	0.038	0.7393	NEG	0.088	0.074	1.12633	Negative	0.033	0.906593	Negative	1.136	1.1	NEG					26	12	1	0	0.051	0.514	1.224	12	1	0	0.044	0.657	1.434	12	RSE0138A	0	0.024	0.364	0.949
13	3.335	3.32	64.5914	POS	3.5	3.45	52.5114	Positive	3.418	93.9011	Positive	41.7	4.2	ZIK	20480	<10	<10	prim Zika	9	13	1	0	0.051	0.514	1.224	13	1	0	0.044	0.657	1.434	13	RSE0138A	0	0.024	0.364	0.949
14	0.055	0.04	0.77821	NEG	0.084	0.07	1.06545	Negative	0.035	0.961538	Negative	1.104	1.2	NEG					10	14	1	0	0.051	0.514	1.224	14	1	0	0.044	0.657	1.434	14	RSE0138A	0	0.024	0.364	0.949
15	0.061	0.046	0.894942	NEG	0.088	0.074	1.12633	Negative	0.04	1.0989	Negative	1.6	0.68	NEG					14	15	1	0	0.051	0.514	1.224	15	1	0	0.044	0.657	1.434	15	RSE0138A	0	0.024	0.364	0.949
16	2.304	2.289	44.5331	POS	2.691	2.677	40.7458	Positive	1.997	54.8626	Positive	23.5	4	ZIK	20480	<10	<10	prim Zika	13	16	1	0	0.051	0.514	1.224	16	1	0	0.044	0.657	1.434	16	RSE0138A	0	0.024	0.364	0.949
17	1.662	1.647	32.0428	POS	2.12	2.106	32.0548	Positive	1.35	37.0879	Positive	59.8	2.3	ZIK	5120	<10	<10	prim Zika	7	17	1	0	0.051	0.514	1.224	17	1	0	0.044	0.657	1.434	17	RSE0138A	0	0.024	0.364	0.949
18	0.063	0.048	0.933852	NEG	0.088	0.074	1.12633	Negative	0.044	1.20879	Negative	7.2	2.3	FLAVI	>1280	>80	>1280		18	18	1	0	0.051	0.514	1.224	18	1	0	0.044	0.657	1.434	18	RSE0138A	0	0.024	0.364	0.949
19	0.989	0.974	18.9494	POS	1.545	1.531	23.3029	Positive	0.914	25.1099	Positive	43.4	1.2	ZIK	2560	<10	<10	prim Zika	17	19	1	0	0.051	0.514	1.224	19	1	0	0.044	0.657	1.434	19	RSE0138A	0	0.024	0.364	0.949
20	0.101	0.086	1.67315	NEG	0.129	0.115	1.75038	Negative	0.064	1.75824	Negative	3.505	1.3	ZIK	20	<10	<10	prim Zika	2	20	1	0	0.051	0.514	1.224	20	1	0	0.044	0.657	1.434	20	RSE0138A	0	0.024	0.364	0.949
21	3.854	3.839	74.6887	POS	3.5	3.45	52.5114	Positive	4.571	125.577	Positive	44.5	6.1	ZIK	>1280	<10	<10	prim Zika	9	21	1	0	0.051	0.514	1.224	21	1	0	0.044	0.657	1.434	21	RSE0138A	0	0.024	0.364	0.949
22	0.099	0.084	1.63424	NEG	0.152	0.138	2.10046	Negative	0.074	2.03297	Negative	1.295	0.66	NEG					15	22	1	0	0.051	0.514	1.224	22	1	0	0.044	0.657	1.434	22	RSE0138A	0	0.024	0.364	0.949
23	0.143	0.128	2.49027	NEG	0.152	0.138	2.10046	Negative	0.089	2.44505	Negative	1.052	0.8	NEG					21	23	1	0	0.051	0.514	1.224	23	1	0	0.044	0.657	1.434	23	RSE0138A	0	0.024	0.364	0.949
24	1.052	1.037	20.1751	POS	1.392	1.378	20.9741	Positive	0.926	25.4396	Positive	34	3.4	ZIK	>1280	<10	<10	prim Zika	3	24	1	0	0.051	0.514	1.224	24	1	0	0.044	0.657	1.434	24	RSE0138A	0	0.024	0.364	0.949
25	0.796	0.781	15.1946	POS	1.124	1.11	16.895	Positive	0.854	23.4615	Positive	68.6	9.8	FLAVI	5120		20480		3	25	1	0	0.051	0.514	1.224	25	1	0	0.044	0.657	1.434	25	RSE0138A	0	0.024	0.364	0.949
26	0.053	0.038	0.7393	NEG	0.072	0.058	0.882801	Negative	0.034	0.934066	Negative	2.85	1.9	FLAVI	>=1280	>=1280	>80		14	26	1	0	0.051	0.514	1.224	26	1	0	0.044	0.657	1.434	26	RSE0138A	0	0.024	0.364	0.949
27	0.051	0.036	0.700389	NEG	0.073	0.059	0.898021	Negative	0.03	0.824176	Negative	1.134	0.64	NEG					47	27	1	0	0.051	0.514	1.224	27	1	0	0.044	0.657	1.434	27	RSE0138A	0	0.024	0.364	0.949
28	0.055	0.04	0.77821	NEG	0.083	0.069	1.05023	Negative	0.034	0.934066	Negative	1.147	0.63	NEG					10	28	1	0	0.051	0.514	1.224	28	1	0	0.044	0.657	1.434	28	RSE0138A	0	0.024	0.364	0.949
29	0.055	0.04	0.77821	NEG	0.08	0.066	1.00457	Negative	0.044	1.20879	Negative	7.577	2.9	DEN			>20480	undetermined	8	29	1	0	0.051	0.514	1.224	29	1	0	0.044	0.657	1.434	29	RSE0138A	0	0.024	0.364	0.949
30	0.128	0.113	2.19844	NEG	0.166	0.152	2.31355	Negative	0.138	3.79121	Negative	1.898	16.1	DEN		640	<10	prim DEN	2	30	1	0	0.051	0.514	1.224	30	1	0	0.044	0.657	1.434	30	RSE0138A	0	0.024	0.364	0.949
31	0.239	0.224	4.35798	NEG	0.381	0.367	5.586	Negative	0.221	6.07143	Negative	32.4	5.7	FLAVI	>1280		>1280		6	31	1	0	0.051	0.514	1.224	31	1	0	0.044	0.657	1.434	31	RSE0138A	0	0.024	0.364	0.949
32	0.051	0.036	0.700389	NEG	0.081	0.067	1.01979	Negative	0.029	0.796703	Negative	1.366	1	NEG					17	32	1	0	0.051	0.514	1.224	32	1	0	0.044	0.657	1.434	32	RSE0138A	0	0.024	0.364	0.949
33	0.229	0.214	4.16342	NEG	0.321	0.307	4.67275	Negative	0.193	5.3022	Negative	4.451	1.5	ZIK	80	<10	<10	prim Zika	2	33	1	0	0.051	0.514	1.224	33	1	0	0.044	0.657	1.434	33	RSE0138A	0	0.024	0.364	0.949
34	0.9	0.885	17.2179	POS	1.403	1.389	21.1416	Positive	0.768	21.0989	Positive	56.6	4.5	ZIK	10240	<10	<10	prim Zika	29	34	1	0	0.051	0.514	1.224	34	1	0	0.044	0.657	1.434	34	RSE0138A	0	0.024	0.364	0.949
35	0.296	0.281	5.46693	NEG	0.431	0.417	6.34703	Negative	0.287	7.88462	Negative	5.3	3	FLAVI	>80	>80	>1280		145	35	1	0	0.051	0.514	1.224	35	1	0	0.044	0.657	1.434	35	RSE0138A	0	0.024	0.364	0.949
37	0.249	0.234	4.55253	NEG	0.367	0.353	5.37291	Negative	0.213	5.85165	Negative	0.952	0.68	NEG					31	37	1	0	0.051	0.514	1.224	37	1	0	0.044	0.657	1.434	37	RSE0138A	0	0.024	0.364	0.949
38	0.049	0.034	0.661479	NEG	0.073	0.059	0.898021	Negative	0.029	0.796703	Negative	0.958	0.75	NEG					11	38	1	0	0.051	0.514	1.224	38	1	0	0.044	0.657	1.434	38	RSE0138A	0	0.024	0.364	0.949
39	0.12	0.105	2.0428	NEG	0.186	0.172	2.61796	Negative	0.093	2.55495	Negative	5.7	1.6	ZIK	40	<10	<10	prim Zika	1	39	1	0	0.051	0.514	1.224	39	1	0	0.044	0.657	1.434	39	RSE0138A	0	0.024	0.364	0.949
40	0.059	0.044	0.856031	NEG	0.081	0.067	1.01979	Negative	0.034	0.934066	Negative	1.441	4.7	DEN			20480		21	40	1	0	0.051	0.514	1.224	40	1	0	0.044	0.657	1.434	40	RSE0138A	0	0.024	0.364	0.949
41	0.054	0.039	0.758755	NEG	0.079	0.065	0.989346	Negative	0.028	0.769231	Negative	1.008	0.92	NEG					8	41	1	0	0.051	0.514	1.224	41	1	0	0.044	0.657	1.434	41	RSE0138A	0	0.024	0.364	0.949
42	0.139	0.124	2.41245	NEG	0.233	0.219	3.33333	Negative	0.13	3.57143	Negative	1.098	0.87	NEG					17	42	1	0	0.051	0.514	1.224	42	1	0	0.044	0.657	1.434	42	RSE0138A	0	0.024	0.364	0.949
43	0.173	0.158	3.07393	NEG	0.239	0.225	3.42466	Negative	0.168	4.61538	Negative	1.676	0.63	NEG					21	43	1	0	0.051	0.514	1.224	43	1	0	0.044	0.657	1.434	43	RSE0138A	0	0.024	0.364	0.949
44	0.1	0.085	1.6537	NEG	0.159	0.145	2.207	Negative	0.08	2.1978	Negative	4.7	1.6	ZIK	40	<10	<10	prim Zika	4	44	1	0	0.051	0.514	1.224	44	1	0	0.044	0.657	1.434	44	RSE0138A	0	0.024	0.364	0.949
45	0.3	0.285	5.54475	NEG	0.363	0.349	5.31202	Negative	0.236	6.48352	Negative	29	1.5	ZIK	1280	<10	<10	prim Zika	5	45	1	0	0.051	0.514	1.224	45	1	0	0.044	0.657	1.434	45	RSE0138A	0	0.024	0.364	0.949
46	0.127	0.112	2.17899	NEG	0.185	0.171	2.60274	Negative	0.094	2.58242	Negative	22.9	6.5	FLAVI	>1280	>1280	1280		6	46	1	0	0.051	0.514	1.224	46	1	0	0.044	0.657	1.434	46	RSE0138A	0	0.024	0.364	0.949
47	0.072	0.057	1.10895	NEG	0.116	0.102	1.55251	Negative	0.062	1.7033	Negative	1.753	1.5	NEG					10	47	1	0	0.051	0.514	1.224	47	1	0	0.044	0.657	1.434	47	RSE0138A	0	0.024	0.364	0.949
48	0.057	0.042	0.817121	NEG	0.093	0.079	1.20244	Negative	0.041	1.12637	Negative	1.211	0.55	NEG					80	48	1	0	0.051	0.514	1.224	48	1	0	0.044	0.657	1.434	48	RSE0138A	0	0.024	0.364	0.949
49	0.433	0.418	8.1323	NEG	0.668	0.654	9.95434	Equivocal	0.412	11.3187	Positive	3.37	1.2	ZIK	40	<10	<10	prim Zika	2	49	1	0	0.051	0.514	1.224	49	1	0	0.044	0.657	1.434	49	RSE0138A	0	0.024	0.364	0.949
50	1.373	1.358	26.4202	POS	1.786	1.772	26.9711	Positive	1.236	33.956	Positive	66.4	5.9	FLAVI	>1280	>1280	>1280		11	50	1	0	0.051	0.514	1.224	50	1	0	0.044	0.657	1.434	50	RSE0138A	0	0.024	0.364	0.949
53	0.376	0.361	7.02335	NEG	0.546	0.532	8.09741	Negative	0.363	9.97253	Equivocal	21.186	1.3	ZIK	2560	<10	<10	prim Zika	60	53	1	0	0.051	0.514	1.224	53	1	0	0.044	0.657	1.434	53	RSE0138A	0	0.024	0.364	0.949
54	3.624	3.609	70.214	POS	3	2.95	44.9011	Positive	3.214	88.2967	Positive	51.6	3.6	ZIK	>1280	<10	<10	prim Zika	4	54	1	0	0.051	0.514	1.224	54	1	0	0.044	0.657	1.434	54	RSE0138A	0	0.024	0.364	0.949
55	0.085	0.07	1.36187	NEG	0.117	0.103	1.56773	Negative	0.072	1.97802	Negative	14.907	19.6	DEN		5120	320	prim DEN1	20	55	1	0	0.051	0.514	1.224	55	1	0	0.044	0.657	1.434	55	RSE0138A	0	0.024	0.364	0.949
56	0.046	0.031	0.603113	NEG	0.081	0.067	1.01979	Negative	0.025	0.686813	Negative	1.9	1.2	NEG					16	56	1	0	0.051	0.514	1.224	56	1	0	0.044	0.657	1.434	56	RSE0138A	0	0.024	0.364	0.949
57	0.167	0.152	2.9572	NEG	0.238	0.224	3.40944	Negative	0.137	3.76374	Negative	1.37	4.7	DEN			160	undetermined	39	57	1	0	0.051	0.514	1.224	57	1	0	0.044	0.657	1.434	57	RSE0138A	0	0.024	0.364	0.949
58	0.058	0.043	0.836576	NEG	0.072	0.058	0.882801	Negative	0.033	0.906593	Negative	8.64	9	DEN		1280	40	prim DEN	33	58	1	0	0.051	0.514	1.224	58	1	0	0.044	0.657	1.434	58	RSE0138A	0	0.024	0.364	0.949
59	0.167	0.152	2.9572	NEG	0.264	0.25	3.80518	Negative	0.165	4.53297	Negative	8.158	2.8	FLAVI	2560		1280		90	59	1	0	0.051	0.514	1.224	59	1	0	0.044	0.657	1.434	59	RSE0138A	0	0.024	0.364	0.949
60	3.634	3.619	70.4086	POS	3	2.95	44.9011	Positive	3.828	105.165	Positive	82	10.3	ZIK	20480	<10	<10	Prim Zika	11	60	1	0	0.051	0.514	1.224	60	1	0	0.044	0.657	1.434	60	RSE0138A	0	0.024	0.364	0.949
61	0.103	0.088	1.71206	NEG	0.16	0.146	2.22222	Negative	0.083	2.28022	Negative	36.7	4.7	FLAVI	>1280		>1280		22	61	1	0	0.051	0.514	1.224	61	1	0	0.044	0.657	1.434	61	RSE0138A	0	0.024	0.364	0.949
62	3.498	3.483	67.7626	POS	3	2.95	44.9011	Positive	3.563	97.8846	Positive	31.9	3.1	FLAVI	>1280	>=80	10		3	62	1	0	0.051	0.514	1.224	62	1	0	0.044	0.657	1.434	62	RSE0138A	0	0.024	0.364	0.949
63	0.046	0.031	0.603113	NEG	0.081	0.067	1.01979	Negative	0.039	1.07143	Negative	0.991	1.1	NEG					27	63	1	0	0.051	0.514	1.224	63	1	0	0.044	0.657	1.434	63	RSE0138A	0	0.024	0.364	0.949
64	0.647	0.632	12.2957	POS	0.888	0.874	13.3029	Positive	0.62	17.033	Positive	62.3	3.6	ZIK	10240	<10	<10	prim Zika	14	64	1	0	0.051	0.514	1.224	64	1	0	0.044	0.657	1.434	64	RSE0138A	0	0.024	0.364	0.949
65	0.215	0.2	3.89105	NEG	0.314	0.3	4.56621	Negative	0.229	6.29121	Negative	2.9	0.78	ZIK	160	<10	<10	prim Zika	1	65	1	0	0.051	0.514	1.224	65	1	0	0.044	0.657	1.434	65	RSE0138A	0	0.024	0.364	0.949
66	2.414	2.399	46.6732	POS	2.651	2.637	40.137	Positive	2.068	56.8132	Positive	30.7	2.5	FLAVI	>80	>80	>20		5	66	1	0	0.051	0.514	1.224	66	1	0	0.044	0.657	1.434	66	RSE0138A	0	0.024	0.364	0.949
67	0.131	0.116	2.25681	NEG	0.169	0.155	2.35921	Negative	0.164	4.50549	Negative	27.1	1.8	FLAVI	>1280	>1280	>1280		3	67	1	0	0.051	0.514	1.224	67	1	0	0.044	0.657	1.434	67	RSE0138A	0	0.024	0.364	0.949
68	0.058	0.043	0.836576	NEG	0.09	0.076	1.15677	Negative	0.039	1.07143	Negative	1.683	0.78	NEG					16	68	1	0	0.051	0.514	1.224	68	1	0	0.044	0.657	1.434	68	RSE0138A	0	0.024	0.364	0.949
69	0.516	0.501	9.74708	EQUIV	0.668	0.654	9.95434	Equivocal	0.43	11.8132	Positive	35.6	1.3	ZIK	10240	<10	<10	prim Zika	20	69	1	0	0.051	0.514	1.224	69	1	0	0.044	0.657	1.434	69	RSE0138A	0	0.024	0.364	0.949
70	0.853	0.838	16.3035	POS	1.143	1.129	17.1842	Positive	0.804	22.0879	Positive	56	4.8	ZIK	5120	<10	<10	prim Zika	10	70	1	0	0.051	0.514	1.224	70	1	0	0.044	0.657	1.434	70	RSE0138A	0	0.024	0.364	0.949
71	1.938	1.923	37.4125	POS	2.293	2.279	34.688	Positive	1.689	46.4011	Positive	26.982	2.6	ZIK	1280	<10	<10	prim Zika	9	71	1	0	0.051	0.514	1.224	71	1	0	0.044	0.657	1.434	71	RSE0138A	0	0.024	0.364	0.949
72	0.061	0.046	0.894942	NEG	0.087	0.073	1.11111	Negative	0.04	1.0989	Negative	4.899	10.9	DEN			10	prim DEN 3	5	72	1	0	0.051	0.514	1.224	72	1	0	0.044	0.657	1.434	72	RSE0138A	0	0.024	0.364	0.949
73	0.059	0.044	0.856031	NEG	0.08	0.066	1.00457	Negative	0.035	1.16861	Negative	2.686	8.8	DEN		320	<10	undetermined	7	73	1	0	0.051	0.514	1.224	73	1	0	0.044	0.657	1.434	73	RSE0141A	0	0.014	0.2995	0.793
75	0.153	0.138	2.68482	NEG	0.143	0.129	1.96347	Negative	0.122	4.07346	Negative	6.7	1.12	ZIK	80	<10	<10	prim Zika	1	75	1	0	0.051	0.514	1.224	75	1	0	0.044	0.657	1.434	75	RSE0141A	0	0.014	0.2995	0.793
76	0.062	0.047	0.914397	NEG	0.08	0.066	1.00457	Negative	0.048	1.60267	Negative	2.039	19.3	DEN			160	undetermined	7	76	1	0	0.051	0.514	1.224	76	1	0	0.044	0.657	1.434	76	RSE0141A	0	0.014	0.2995	0.793
77	3.767	3.752	72.9961	POS	3	2.95	44.9011	Positive	4	133.556	Positive	74.7	2.4	FLAVI	>1280	>20	<10		7	77	1	0	0.051	0.514	1.224	77	1	0	0.044	0.657	1.434	77	RSE0141A	0	0.014	0.2995	0.793
78	0.557	0.542	10.5447	EQUIV	0.708	0.694	10.5632	Equivocal	0.398	13.2888	Positive	2.3	1.5	ZIK	1280	<10	<10	prim Zika	5	78	1	0	0.051	0.514	1.224	78	1	0	0.044	0.657	1.434	78	RSE0141A	0	0.014	0.2995	0.793
79	0.07	0.055	1.07004	NEG	0.094	0.08	1.21766	Negative	0.047	1.56928	Negative	14.923	1.1	ZIK	>=1280	<10	<10	prim Zika	129	79	1	0	0.051	0.514	1.224	79	1	0	0.044	0.657	1.434	79	RSE0141A	0	0.014	0.2995	0.793
80	0.22	0.205	3.98833	NEG	0.314	0.3	4.56621	Negative	0.154	5.1419	Negative	21.5	2.2	FLAVI	>2560		2560		31	80	1	0	0.051	0.514	1.224	80	1	0	0.044	0.657	1.434	80	RSE0141A	0	0.014	0.2995	0.793
81	2.127	2.112	41.0895	POS	2.82	2.806	42.7093	Positive	1.804	60.2337	Positive	29.7	1.9	ZIK	>20480	<10	<10	prim Zika	20	81	1	0	0.051	0.514	1.224	81	1	0	0.044	0.657	1.434	81	RSE0141A	0	0.014	0.2995	0.793
82	0.583	0.568	11.0506	POS	0.717	0.703	10.7002	Equivocal	0.525	13.1579	Positive	2.8	0.94	ZIK	80	<10	<10	prim Zika	2	82	1	0	0.051	0.514	1.224	82	1	0	0.044	0.657	1.434	82	RSE0140A	0	0.023	0.399	0.95
83	0.117	0.102	1.98444	NEG	0.117	0.103	1.56773	Negative	0.084	2.10526	Negative	2.315	7.9	DEN		40	<10	prim DEN	4	83	1	0	0.051	0.514	1.224	83	1	0	0.044	0.657	1.434	83	RSE0140A	0	0.023	0.399	0.95
84	0.074	0.059	1.14786	NEG	0.088	0.074	1.12633	Negative	0.064	2.13689	Negative	2.261	6	DEN		40	320	prim DEN	22	84	1	0	0.051	0.514	1.224	84	1	0	0.044	0.657	1.434	84	RSE0141A	0	0.014	0.2995	0.793
85	0.054	0.039	0.758755	NEG	0.087	0.073	1.11111	Negative	0.155	5.17529	Negative	0.917	0.52	NEG					33	85	1	0	0.051	0.514	1.224	85	1	0	0.044	0.657	1.434	85	RSE0141A	0	0.014	0.2995	0.793
86	0.086	0.071	1.38132	NEG	0.127	0.113	1.71994	Negative	0.109	3.6394	Negative	1.036	0.72	NEG					63	86	1	0	0.051	0.514	1.224	86	1	0	0.044	0.657	1.434	86	RSE0141A	0	0.014	0.2995	0.793
87	0.606	0.591	11.4981	POS	0.852	0.838	12.7549	Positive	0.541	18.0634	Positive	24.9	1.3	ZIK	1280	<10	<10	prim Zika	3	87	1	0	0.051	0.514	1.224	87	1	0	0.044	0.657	1.434	87	RSE0141A	0	0.014	0.2995	0.793
88	3.458	3.443	66.9844	POS	3	2.95	44.9011	Positive	2.919	97.4624	Positive	32.8	1.5	ZIK	>1280	<10	<10	prim Zika	5	88	1	0	0.051	0.514	1.224	88	1	0	0.044	0.657	1.434	88	RSE0141A	0	0.014	0.2995	0.793
89	0.406	0.391	7.607	NEG	0.372	0.358	5.44901	Negative	0.885	29.5492	Positive	3.649	4.7	DEN		640	20480	prim DEN	5	89	1	0	0.051	0.514	1.224	89	1	0	0.044	0.657	1.434	89	RSE0141A	0	0.014	0.2995	0.793
90	0.832	0.818	12.9022	POS	0.92	0.906	13.79	Positive	0.551	18.3973	Positive	43.1	6.7	FLAVI	>1280	>1280	>1280		14	90	2	0	0.077	0.634	1.437	90	1	0	0.044	0.657	1.434	90	RSE0141A	0	0.014	0.2995	0.793
91	0.091	0.077	1.21451	NEG	0.059	0.045	0.684932	Negative	0.036	0.902256	Negative	50.2	6.5	FLAVI	>80	>1280	>1280		7	91	2	0	0.077	0.634	1.437	91	1	0	0.044	0.657	1.434	91	RSE0140A	0	0.023	0.399	0.95
92	0.716	0.702	11.0726	POS	0.556	0.542	8.24962	Negative	0.606	15.188	Positive	1.9	1.8	NEG					12	92	2	0	0.077	0.634	1.437	92	1	0	0.044	0.657	1.434	92	RSE0140A	0	0.023	0.399	0.95
93	0.122	0.108	1.70347	NEG	0.125	0.114	2.0841	Negative	0.081	2.03008	Negative	20.8	5.4	FLAVI	320		5120		2	93	2	0	0.077	0.634	1.437	93	2	0	0.045	0.547	1.157	93	RSE0140A	0	0.023	0.399	0.95
94	4	3.986	62.8707	POS	3	2.95	53.9305	Positive	4.386	109.925	Positive	47.9	3.6	FLAVI	>1280	>80	10		10	94	2	0	0.077	0.634	1.437	94	2	0	0.045	0.547	1.157	94	RSE0140A	0	0.023	0.399	0.95
95	0.293	0.279	4.40063	NEG	0.281	0.27	4.93601	Negative	0.222	5.56391	Negative	1.37	0.6	NEG					26	95	2	0	0.077	0.634	1.437	95	2	0	0.045	0.547	1.157	95	RSE0140A	0	0.023	0.399	0.95
96	1.167	1.153	18.1861	POS	1.53	1.519	27.7697	Positive	1.062	26.6165	Positive	1.593	1.7	NEG					30	96	2	0	0.077	0.634	1.437	96	2	0	0.045	0.547	1.157	96	RSE0140A	0	0.023	0.399	0.95
97	0.941	0.927	14.6215	POS	0.732	0.721	13.181	Positive	0.605	15.1629	Positive	45.6	6.2	ZIK	20480	<10	<10	prim Zika	6	97	2	0	0.077	0.634	1.437	97	2	0	0.045	0.547	1.157	97	RSE0140A	0	0.023	0.399	0.95
98	4	3.986	62.8707	POS	3	2.95	53.9305	Positive	4.439	111.253	Positive	39.5	3.1	ZIK	>1280	<10	<10	prim Zika	11	98	2	0	0.077	0.634	1.437	98	2	0	0.045	0.547	1.157	98	RSE0140A	0	0.023	0.399	0.95
99	0.071	0.057	0.899054	NEG	0.079	0.068	1.24314	Negative	0.046	1.15288	Negative	1.275	1.3	NEG					18	99	2	0	0.077	0.634	1.437	99	2	0	0.045	0.547	1.157	99	RSE0140A	0	0.023	0.399	0.95
100	0.071	0.057	0.899054	NEG	0.086	0.075	1.37112	Negative	0.045	1.12782	Negative	1.032	1.2	NEG					29	100	2	0	0.077	0.634	1.437	100	2	0	0.045	0.547	1.157	100	RSE0140A	0	0.023	0.399	0.95
101	2.142	2.128	33.5647	POS	2.251	2.24	40.9506	Positive	1.661	41.6291	Positive	33.8	5.9	ZIK	10240	<10	<10	prim Zika	8	101	2	0	0.077	0.634	1.437	101	2	0	0.045	0.547	1.157	101	RSE0140A	0	0.023	0.399	0.95
102	0.22	0.206	3.24921	NEG	0.189	0.178	3.25411	Negative	0.135	3.38346	Negative	26.3	0.79	ZIK	>1280	<10	<10	prim Zika	88	102	2	0	0.077	0.634	1.437	102	2	0	0.045	0.547	1.157	102	RSE0140A	0	0.023	0.399	0.95
103	0.347	0.333	5.25237	NEG	0.4	0.389	7.11152	Negative	0.26	6.51629	Negative	24.3	1.56	ZIK	>1280	<10	<10	prim Zika	107	103	2	0	0.077	0.634	1.437	103	2	0	0.045	0.547	1.157	103	RSE0140A	0	0.023	0.399	0.95
104	2.93	2.916	45.9937	POS	2.959	2.948	53.894	Positive	2.692	67.4687	Positive	26.2	6.9	FLAVI	>2560		1280		6	104	2	0	0.077	0.634	1.437	104	2	0	0.045	0.547	1.157	104	RSE0140A	0	0.023	0.399	0.95
105	0.098	0.084	1.32492	NEG	0.089	0.078	1.42596	Negative	0.048	1.20301	Negative	73.1	25	FLAVI	2560		1280		4	105	2	0	0.077	0.634	1.437	105	2	0	0.045	0.547	1.157	105	RSE0140A	0	0.023	0.399	0.95
106	1.017	1.003	15.8202	POS	1.037	1.026	18.7569	Positive	0.774	19.3985	Positive	98.7	2.3	FLAVI	>1280	>1280	>80		10	106	2	0	0.077	0.634	1.437	106	2	0	0.045	0.547	1.157	106	RSE0140A	0	0.023	0.399	0.95
107	0.11	0.096	1.5142	NEG	0.118	0.107	1.95612	Negative	0.063	1.57895	Negative	1.105	1.1	NEG					10	107	2	0	0.077	0.634	1.437	107	2	0	0.045	0.547	1.157	107	RSE0140A	0	0.023	0.399	0.95
108	0.1	0.086	1.35647	NEG	0.09	0.079	1.44424	Negative	0.056	1.40351	Negative	1.727	1	NEG					9	108	2	0	0.077	0.634	1.437	108	2	0	0.045	0.547	1.157	108	RSE0140A	0	0.023	0.399	0.95
109	0.069	0.055	0.867508	NEG	0.124	0.113	2.06581	Negative	0.035	0.877193	Negative	7.17	1.9	FLAVI	>1280	>1280	>1280		3	109	2	0	0.077	0.634	1.437	109	2	0	0.045	0.547	1.157	109	RSE0140A	0	0.023	0.399	0.95
110	0.373	0.359	5.66246	NEG	0.398	0.387	7.07495	Negative	0.254	6.36591	Negative	48.4	4.6	FLAVI	20480		>2560		18	110	2	0	0.077	0.634	1.437	110	2	0	0.045	0.547	1.157	110	RSE0140A	0	0.023	0.399	0.95
111	1.08	1.066	16.8139	POS	1.164	1.153	21.0786	Positive	0.818	20.5013	Positive	34.4	4.7	FLAVI	>1280	>80	>1280		8	111	2	0	0.077	0.634	1.437	111	2	0	0.045	0.547	1.157	111	RSE0140A	0	0.023	0.399	0.95
113	2.852	2.838	44.7634	POS	2.956	2.945	53.8391	Positive	2.739	68.6466	Positive	43	13.7	ZIK	5120	<10	<10	prim Zika	9	113	2	0	0.077	0.634	1.437	113	2	0	0.045	0.547	1.157	113	RSE0140A	0	0.023	0.399	0.95
114	0.069	0.055	0.867508	NEG	0.068	0.057	1.04205	Negative	0.039	0.977444	Negative	2.486	16.1	DEN			80	undetermined	33	114	2	0	0.077	0.634	1.437	114	2	0	0.045	0.547	1.157	114	RSE0140A	0	0.023	0.399	0.95
115	1.045	1.031	16.2618	POS	1.101	1.09	19.9269	Positive	0.79	19.7995	Positive	41.6	4.5	FLAVI	20480		20480		8	115	2	0	0.077	0.634	1.437	115	2	0	0.045	0.547	1.157	115	RSE0140A	0	0.023	0.399	0.95
116	1.662	1.648	25.9937	POS	1.788	1.777	32.4863	Positive	1.399	35.0627	Positive	83.5	24.9	FLAVI	>1280	>80	>20		17	116	2	0	0.077	0.634	1.437	116	2	0	0.045	0.547	1.157	116	RSE0140A	0	0.023	0.399	0.95
117	0.106	0.092	1.4511	NEG	0.088	0.077	1.40768	Negative	0.104	2.60652	Negative	1.5	1.1	NEG					40	117	2	0	0.077	0.634	1.437	117	2	0	0.045	0.547	1.157	117	RSE0140A	0	0.023	0.399	0.95
118	0.32	0.306	4.8265	NEG	0.33	0.319	5.83181	Negative	0.22	5.51378	Negative	30.4	1.3	ZIK	40	<10	<10	prim Zika	4	118	2	0	0.077	0.634	1.437	118	2	0	0.045	0.547	1.157	118	RSE0140A	0	0.023	0.399	0.95
119	0.058	0.044	0.694006	NEG	0.101	0.09	1.64534	Negative	0.03	0.75188	Negative	1.046	0.6	NEG					8	119	2	0	0.077	0.634	1.437	119	2	0	0.045	0.547	1.157	119	RSE0140A	0	0.023	0.399	0.95
121	3.807	3.793	59.8265	POS	3	2.95	53.9305	Positive	4.179	104.737	Positive	86	7	ZIK	20480	<10	<10	prim Zika	10	121	2	0	0.077	0.634	1.437	121	2	0	0.045	0.547	1.157	121	RSE0140A	0	0.023	0.399	0.95
122	0.578	0.564	8.8959	NEG	0.37	0.359	6.56307	Negative	0.568	14.2356	Positive	13.451	19.3	DEN			10240	undetermined	24	122	2	0	0.077	0.634	1.437	122	2	0	0.045	0.547	1.157	122	RSE0140A	0	0.023	0.399	0.95
123	1.981	1.967	31.0252	POS	1.794	1.783	32.596	Positive	1.545	38.7218	Positive	36.3	2.4	FLAVI	>1280		>=80		9	123	2	0	0.077	0.634	1.437	123	2	0	0.045	0.547	1.157	123	RSE0140A	0	0.023	0.399	0.95
124	0.224	0.21	3.3123	NEG	0.231	0.22	4.02194	Negative	0.154	3.85965	Negative	24.8	2.4	ZIK	40	<10	<10	prim Zika	5	124	2	0	0.077	0.634	1.437	124	2	0	0.045	0.547	1.157	124	RSE0140A	0	0.023	0.399	0.95
125	3.736	3.722	58.7066	POS	3	2.95	53.9305	Positive	3.535	88.5965	Positive	33.7	2.2	ZIK	10240	<10	<10	prim Zika	6	125	2	0	0.077	0.634	1.437	125	2	0	0.045	0.547	1.157	125	RSE0140A	0	0.023	0.399	0.95
126	0.124	0.11	1.73502	NEG	0.109	0.098	1.79159	Negative	0.059	1.4787	Negative	19.35	12.3	DEN		640	10	prim DEN	32	126	2	0	0.077	0.634	1.437	126	2	0	0.045	0.547	1.157	126	RSE0140A	0	0.023	0.399	0.95
127	0.089	0.075	1.18297	NEG	0.084	0.073	1.33455	Negative	0.037	0.927318	Negative	3.068	3	DEN			1280	undetermined	164	127	2	0	0.077	0.634	1.437	127	2	0	0.045	0.547	1.157	127	RSE0140A	0	0.023	0.399	0.95
128	3.672	3.658	57.6972	POS	3	2.95	53.9305	Positive	3.566	89.3734	Positive	73	5.1	FLAVI	>1280	>1280	>1280		7	128	2	0	0.077	0.634	1.437	128	2	0	0.045	0.547	1.157	128	RSE0140A	0	0.023	0.399	0.95
129	0.938	0.924	14.5741	POS	0.993	0.982	17.9525	Positive	0.717	17.9699	Positive	20.597	1.8	ZIK	320	<10	<10	prim Zika	6	129	2	0	0.077	0.634	1.437	129	2	0	0.045	0.547	1.157	129	RSE0140A	0	0.023	0.399	0.95
130	2.609	2.595	40.9306	POS	2.43	2.419	44.223	Positive	2.156	54.0351	Positive	48.8	3.9	FLAVI	>1280	1280	80		10	130	2	0	0.077	0.634	1.437	130	2	0	0.045	0.547	1.157	130	RSE0140A	0	0.023	0.399	0.95
131	3.413	3.399	53.612	POS	2.794	2.783	50.8775	Positive	3.15	78.9474	Positive	110	5.3	FLAVI	>1280	10	<10		8	131	2	0	0.077	0.634	1.437	131	2	0	0.045	0.547	1.157	131	RSE0140A	0	0.023	0.399	0.95
132	0.07	0.056	0.883281	NEG	0.075	0.064	1.17002	Negative	0.037	0.927318	Negative	1.279	0.99	NEG					13	132	2	0	0.077	0.634	1.437	132	2	0	0.045	0.547	1.157	132	RSE0140A	0	0.023	0.399	0.95
133	0.073	0.059	0.930599	NEG	0.072	0.061	1.11517	Negative	0.039	0.977444	Negative	0.8	0.7	NEG					21	133	2	0	0.077	0.634	1.437	133	2	0	0.045	0.547	1.157	133	RSE0140A	0	0.023	0.399	0.95
134	0.093	0.079	1.24606	NEG	0.093	0.082	1.49909	Negative	0.044	1.10276	Negative	1.07	1.2	NEG					87	134	2	0	0.077	0.634	1.437	134	2	0	0.045	0.547	1.157	134	RSE0140A	0	0.023	0.399	0.95
135	0.079	0.065	1.02524	NEG	0.075	0.064	1.17002	Negative	0.042	1.05263	Negative	1.081	1.6	NEG					32	135	2	0	0.077	0.634	1.437	135	2	0	0.045	0.547	1.157	135	RSE0140A	0	0.023	0.399	0.95
136	3.67	3.656	57.6656	POS	3	2.95	53.9305	Positive	3.53	88.4712	Positive	27.2	4.4	ZIK	20480	<10	<10	prim Zika	8	136	2	0	0.077	0.634	1.437	136	2	0	0.045	0.547	1.157	136	RSE0140A	0	0.023	0.399	0.95
137	0.067	0.053	0.835962	NEG	0.068	0.057	1.04205	Negative	0.029	0.726817	Negative	13.749	4.5	DEN		2560	160	undetermined	10	137	2	0	0.077	0.634	1.437	137	2	0	0.045	0.547	1.157	137	RSE0140A	0	0.023	0.399	0.95
138	0.287	0.273	4.30599	NEG	0.262	0.251	4.58867	Negative	0.213	5.33835	Negative	39.8	7.4	FLAVI	>1280		>1280		10	138	2	0	0.077	0.634	1.437	138	2	0	0.045	0.547	1.157	138	RSE0140A	0	0.023	0.399	0.95
139	0.084	0.07	1.1041	NEG	0.062	0.051	0.932358	Negative	0.032	0.802005	Negative	1	0.94	NEG					18	139	2	0	0.077	0.634	1.437	139	2	0	0.045	0.547	1.157	139	RSE0140A	0	0.023	0.399	0.95
140	0.087	0.073	1.15142	NEG	0.085	0.074	1.35283	Negative	0.051	1.2782	Negative	3.431	8.8	DEN			10240	undetermined	4	140	2	0	0.077	0.634	1.437	140	2	0	0.045	0.547	1.157	140	RSE0140A	0	0.023	0.399	0.95
141	0.238	0.224	3.53312	NEG	1.373	1.362	24.8995	Positive	0.192	4.81203	Negative	63.3	4.4	FLAVI	>20480		20480		6	141	2	0	0.077	0.634	1.437	141	2	0	0.045	0.547	1.157	141	RSE0140A	0	0.023	0.399	0.95
142	0.06	0.046	0.725552	NEG	0.127	0.116	2.12066	Negative	0.03	0.75188	Negative	1.225	1.5	NEG					94	142	2	0	0.077	0.634	1.437	142	2	0	0.045	0.547	1.157	142	RSE0140A	0	0.023	0.399	0.95
143	0.081	0.067	1.05678	NEG	0.158	0.147	2.68739	Negative	0.046	1.15288	Negative	1.021	0.78	NEG					40	143	2	0	0.077	0.634	1.437	143	2	0	0.045	0.547	1.157	143	RSE0140A	0	0.023	0.399	0.95
144	0.11	0.096	1.5142	NEG	0.17	0.159	2.90676	Negative	0.067	1.6792	Negative	24.235	7.48	DEN			2560	undetermined	14	144	2	0	0.077	0.634	1.437	144	2	0	0.045	0.547	1.157	144	RSE0140A	0	0.023	0.399	0.95
145	0.07	0.056	0.883281	NEG	0.058	0.047	0.859232	Negative	0.023	0.576441	Negative	3.756	4.1	DEN		320	640	sec DEN	3	145	2	0	0.077	0.634	1.437	145	2	0	0.045	0.547	1.157	145	RSE0140A	0	0.023	0.399	0.95
146	0.07	0.056	0.883281	NEG	0.076	0.065	1.1883	Negative	0.038	0.952381	Negative	31.529	7.9	DEN			10240	sec DEN	14	146	2	0	0.077	0.634	1.437	146	2	0	0.045	0.547	1.157	146	RSE0140A	0	0.023	0.399	0.95
147	0.13	0.116	1.82965	NEG	0.115	0.104	1.90128	Negative	0.069	1.72932	Negative	1	0.79	NEG					25	147	2	0	0.077	0.634	1.437	147	2	0	0.045	0.547	1.157	147	RSE0140A	0	0.023	0.399	0.95
148	0.07	0.056	0.883281	NEG	0.089	0.078	1.42596	Negative	0.036	0.902256	Negative	1.342	1.5	NEG					12	148	2	0	0.077	0.634	1.437	148	2	0	0.045	0.547	1.157	148	RSE0140A	0	0.023	0.399	0.95
149	0.067	0.053	0.835962	NEG	0.121	0.11	2.01097	Negative	0.034	0.85213	Negative	1.2	0.86	NEG					7	149	2	0	0.077	0.634	1.437	149	2	0	0.045	0.547	1.157	149	RSE0140A	0	0.023	0.399	0.95
150	0.074	0.06	0.946372	NEG	0.075	0.064	1.17002	Negative	0.034	0.85213	Negative	1.2	0.8	NEG					32	150	2	0	0.077	0.634	1.437	150	2	0	0.045	0.547	1.157	150	RSE0140A	0	0.023	0.399	0.95
151	0.073	0.059	0.930599	NEG	0.076	0.065	1.1883	Negative	0.044	1.10276	Negative	1.239	1.7	NEG					14	151	2	0	0.077	0.634	1.437	151	2	0	0.045	0.547	1.157	151	RSE0140A	0	0.023	0.399	0.95
152	0.748	0.734	11.5773	POS	0.675	0.664	12.1389	Positive	0.558	13.985	Positive	8.2	1.9	ZIK	160	<10	<10	prim Zika	4	152	2	0	0.077	0.634	1.437	152	2	0	0.045	0.547	1.157	152	RSE0140A	0	0.023	0.399	0.95
153	0.121	0.107	1.6877	NEG	0.113	0.102	1.86472	Negative	0.083	2.0802	Negative	22.4	2.3	FLAVI	>1280	>1280	>80		7	153	2	0	0.077	0.634	1.437	153	2	0	0.045	0.547	1.157	153	RSE0140A	0	0.023	0.399	0.95
154	0.536	0.522	8.23344	NEG	0.605	0.594	10.8592	Equivocal	0.376	12.5543	Positive	52.3	3.2	FLAVI	>1280	>80	20		14	154	2	0	0.077	0.634	1.437	154	2	0	0.045	0.547	1.157	154	RSE0141A	0	0.014	0.2995	0.793
155	3.601	3.587	56.5773	POS	3	2.95	53.9305	Positive	3.938	131.486	Positive	26.2	2.7	FLAVI	>80	>80	10		8	155	2	0	0.077	0.634	1.437	155	2	0	0.045	0.547	1.157	155	RSE0141A	0	0.014	0.2995	0.793
156	0.147	0.133	2.09779	NEG	0.181	0.17	3.10786	Negative	0.091	3.0384	Negative	23.6	3.3	ZIK	80	<10	<10	prim Zika	4	156	2	0	0.077	0.634	1.437	156	2	0	0.045	0.547	1.157	156	RSE0141A	0	0.014	0.2995	0.793
157	0.299	0.285	4.49527	NEG	0.405	0.394	7.20293	Negative	0.256	8.54758	Negative	2.2	4.8	DEN		320	320	undetermined	72	157	2	0	0.077	0.634	1.437	157	2	0	0.045	0.547	1.157	157	RSE0141A	0	0.014	0.2995	0.793
158	0.077	0.063	0.993691	NEG	0.083	0.072	1.31627	Negative	0.072	2.40401	Negative	1.299	0.78	NEG					11	158	2	0	0.077	0.634	1.437	158	2	0	0.045	0.547	1.157	158	RSE0141A	0	0.014	0.2995	0.793
159	0.099	0.085	1.34069	NEG	0.108	0.097	1.77331	Negative	0.08	2.67112	Negative	1.203	0.75	NEG					31	159	2	0	0.077	0.634	1.437	159	2	0	0.045	0.547	1.157	159	RSE0141A	0	0.014	0.2995	0.793
160	0.107	0.093	1.46688	NEG	0.096	0.085	1.55393	Negative	0.069	2.30384	Negative	1.219	1.4	NEG					11	160	2	0	0.077	0.634	1.437	160	2	0	0.045	0.547	1.157	160	RSE0141A	0	0.014	0.2995	0.793
161	0.772	0.758	11.9558	POS	0.775	0.764	13.9671	Positive	0.52	17.3623	Positive	38.8	2.1	ZIK	20480	<10	<10	prim Zika	5	161	2	0	0.077	0.634	1.437	161	2	0	0.045	0.547	1.157	161	RSE0141A	0	0.014	0.2995	0.793
162	0.133	0.119	1.87697	NEG	0.144	0.133	2.43144	Negative	0.136	4.5409	Negative	6.672	7.9	DEN			320	undetermined	40	162	2	0	0.077	0.634	1.437	162	2	0	0.045	0.547	1.157	162	RSE0141A	0	0.014	0.2995	0.793
163	1.2	1.186	18.7066	POS	1.423	1.412	25.8135	Positive	0.854	28.5142	Positive	84.2	2.4	FLAVI	>1280	>80	>80		6	163	2	0	0.077	0.634	1.437	163	2	0	0.045	0.547	1.157	163	RSE0141A	0	0.014	0.2995	0.793
164	0.111	0.097	1.52997	NEG	0.084	0.073	1.33455	Negative	0.052	1.73623	Negative	1.833	0.65	NEG					254	164	2	0	0.077	0.634	1.437	164	2	0	0.045	0.547	1.157	164	RSE0141A	0	0.014	0.2995	0.793
165	0.214	0.2	3.15457	NEG	0.278	0.267	4.88117	Negative	0.19	6.34391	Negative	4.6	9.5	ZIK	10	<10	<10	prim Zika	1	165	2	0	0.077	0.634	1.437	165	2	0	0.045	0.547	1.157	165	RSE0141A	0	0.014	0.2995	0.793
166	1.753	1.739	27.429	POS	1.802	1.791	32.7422	Positive	1.308	43.6728	Positive	36.4	4.4	ZIK	20480	<10	<10	prim Zika	7	166	2	0	0.077	0.634	1.437	166	2	0	0.045	0.547	1.157	166	RSE0141A	0	0.014	0.2995	0.793
167	0.097	0.083	1.30915	NEG	0.124	0.113	2.06581	Negative	0.049	1.63606	Negative	12.921	3.8	DEN		20	640	prim DEN	5	167	2	0	0.077	0.634	1.437	167	2	0	0.045	0.547	1.157	167	RSE0141A	0	0.014	0.2995	0.793
168	0.09	0.076	1.19874	NEG	0.071	0.06	1.09689	Negative	0.022	0.734558	Negative	1.06	0.61	NEG					146	168	2	0	0.077	0.634	1.437	168	2	0	0.045	0.547	1.157	168	RSE0141A	0	0.014	0.2995	0.793
169	0.117	0.103	1.62461	NEG	0.112	0.101	1.84644	Negative	0.082	2.7379	Negative		0.95	NEG					9	169	2	0	0.077	0.634	1.437	169	2	0	0.045	0.547	1.157	169	RSE0141A	0	0.014	0.2995	0.793
170	0.085	0.071	1.11987	NEG	0.079	0.068	1.24314	Negative	0.198	6.61102	Negative	12.4	2.6	FLAVI	>1280	>1280	>1280		7	170	2	0	0.077	0.634	1.437	170	2	0	0.045	0.547	1.157	170	RSE0139A	0	0.032	0.462	1.137
171	0.07	0.056	0.883281	NEG	0.063	0.052	0.95064	Negative	0.034	0.735931	Negative	1.151	1.3	NEG					13	171	2	0	0.077	0.634	1.437	171	2	0	0.045	0.547	1.157	171	RSE0139A	0	0.032	0.462	1.137
172	0.157	0.143	2.25552	NEG	0.147	0.136	2.48629	Negative	0.122	2.64069	Negative	1.5	0.55	NEG					21	172	2	0	0.077	0.634	1.437	172	2	0	0.045	0.547	1.157	172	RSE0139A	0	0.032	0.462	1.137
173	3.192	3.178	50.1262	POS	3.32	3.309	60.4936	Positive	3.093	66.9481	Positive	32.9	3	ZIK	1280	<10	<10	prim Zika	11	173	2	0	0.077	0.634	1.437	173	2	0	0.045	0.547	1.157	173	RSE0139A	0	0.032	0.462	1.137
174	1.657	1.643	25.9148	POS	1.853	1.842	33.6746	Positive	1.299	28.1169	Positive	76.7	1.4	ZIK	640	<10	<10	prim Zika	47	174	2	0	0.077	0.634	1.437	174	2	0	0.045	0.547	1.157	174	RSE0139A	0	0.032	0.462	1.137
175	0.097	0.083	1.30915	NEG	0.089	0.078	1.42596	Negative	0.038	0.822511	Negative	3.382	12.8	DEN			80	undetermined	18	175	2	0	0.077	0.634	1.437	175	2	0	0.045	0.547	1.157	175	RSE0139A	0	0.032	0.462	1.137
176	0.234	0.22	3.47003	NEG	0.099	0.088	1.60878	Negative	0.05	1.08225	Negative	1.152	1	NEG					32	176	2	0	0.077	0.634	1.437	176	2	0	0.045	0.547	1.157	176	RSE0139A	0	0.032	0.462	1.137
177	0.233	0.219	3.45426	NEG	0.261	0.25	4.57038	Negative	0.168	3.63636	Negative	1.516	0.76	NEG					15	177	2	0	0.077	0.634	1.437	177	2	0	0.045	0.547	1.157	177	RSE0139A	0	0.032	0.462	1.137
178	0.072	0.058	0.914826	NEG	-0.019	-0.03	-0.548446	Negative	0.033	0.714286	Negative	0.995	1.7	NEG					31	178	2	0	0.077	0.634	1.437	178	2	0	0.045	0.547	1.157	178	RSE0139A	0	0.032	0.462	1.137
179	0.175	0.152	2.27886	NEG	0.16	0.149	2.72395	Negative	0.097	2.09957	Negative	1.56	1.2	NEG					55	179	3	0	0.058	0.667	1.645	179	2	0	0.045	0.547	1.157	179	RSE0139A	0	0.032	0.462	1.137
180	0.086	0.063	0.944528	NEG	0.097	0.086	1.57221	Negative	0.042	0.909091	Negative	3.3	1.4	ZIK	40	<10	<10	prim Zika	10	180	3	0	0.058	0.667	1.645	180	2	0	0.045	0.547	1.157	180	RSE0139A	0	0.032	0.462	1.137
181	0.06	0.037	0.554723	NEG	0.206	0.195	3.5649	Negative	0.037	0.800866	Negative	2.31	5.8	DEN		5120	5120	undetermined	4	181	3	0	0.058	0.667	1.645	181	2	0	0.045	0.547	1.157	181	RSE0139A	0	0.032	0.462	1.137
182	0.1	0.077	1.15442	NEG	0.141	0.13	2.3766	Negative	0.062	1.34199	Negative	5.942	2.9	FLAVI*			5120	flavi	9	182	3	0	0.058	0.667	1.645	182	2	0	0.045	0.547	1.157	182	RSE0139A	0	0.032	0.462	1.137
183	0.08	0.057	0.854573	NEG	0.117	0.106	1.93784	Negative	0.032	0.692641	Negative	12.307	7.7	DEN		>20480	2560	prim DEN	4	183	3	0	0.058	0.667	1.645	183	2	0	0.045	0.547	1.157	183	RSE0139A	0	0.032	0.462	1.137
184	0.07	0.047	0.704648	NEG	0.104	0.093	1.70018	Negative	0.032	0.692641	Negative	8.754	2.3	DEN		320	20	prim DEN	7	184	3	0	0.058	0.667	1.645	184	2	0	0.045	0.547	1.157	184	RSE0139A	0	0.032	0.462	1.137
185	0.292	0.269	4.03298	NEG	0.293	0.28	4.6589	Negative	0.182	3.93939	Negative	57.4	4	FLAVI	>1280	>1280	>1280		5	185	3	0	0.058	0.667	1.645	185	3	0	0.061	0.601	1.364	185	RSE0139A	0	0.032	0.462	1.137
186	0.109	0.086	1.28936	NEG	0.088	0.075	1.24792	Negative	0.044	0.952381	Negative	0.962	0.91	NEG					24	186	3	0	0.058	0.667	1.645	186	3	0	0.061	0.601	1.364	186	RSE0139A	0	0.032	0.462	1.137
187	0.087	0.064	0.95952	NEG	0.084	0.071	1.18136	Negative	0.032	0.692641	Negative	1.281	0.81	NEG					9	187	3	0	0.058	0.667	1.645	187	3	0	0.061	0.601	1.364	187	RSE0139A	0	0.032	0.462	1.137
188	0.344	0.321	4.81259	NEG	0.373	0.36	5.99002	Negative	0.234	5.06494	Negative	14.347	2.7	ZIK	160	<10	<10	prim Zika	10	188	3	0	0.058	0.667	1.645	188	3	0	0.061	0.601	1.364	188	RSE0139A	0	0.032	0.462	1.137
189	0.059	0.036	0.53973	NEG	0.071	0.058	0.965058	Negative	0.033	0.714286	Negative	3.702	7.7	DEN		320	20	prim DEN	57	189	3	0	0.058	0.667	1.645	189	3	0	0.061	0.601	1.364	189	RSE0139A	0	0.032	0.462	1.137
190	0.909	0.886	13.2834	POS	0.768	0.755	12.5624	Positive	0.626	13.5498	Positive	53.3	2.9	FLAVI	>80	>20	10		7	190	3	0	0.058	0.667	1.645	190	3	0	0.061	0.601	1.364	190	RSE0139A	0	0.032	0.462	1.137
191	0.108	0.085	1.27436	NEG	0.092	0.079	1.31448	Negative	0.049	1.06061	Negative	1.52	1.1	NEG					21	191	3	0	0.058	0.667	1.645	191	3	0	0.061	0.601	1.364	191	RSE0139A	0	0.032	0.462	1.137
192	0.084	0.061	0.914543	NEG	0.079	0.066	1.09817	Negative	0.03	0.649351	Negative	1.477	0.98	NEG					8	192	3	0	0.058	0.667	1.645	192	3	0	0.061	0.601	1.364	192	RSE0139A	0	0.032	0.462	1.137
193	3.466	3.443	51.6192	POS	3	2.95	49.0849	Positive	3.059	66.2121	Positive	39.2	3.4	ZIK	20480	<10	<10	prim Zika	10	193	3	0	0.058	0.667	1.645	193	3	0	0.061	0.601	1.364	193	RSE0139A	0	0.032	0.462	1.137
194	3.162	3.139	47.0615	POS	2.79	2.777	46.2063	Positive	2.504	54.1991	Positive	52	4.2	ZIK	1280	<10	<10	prim Zika	7	194	3	0	0.058	0.667	1.645	194	3	0	0.061	0.601	1.364	194	RSE0139A	0	0.032	0.462	1.137
195	3.904	3.881	58.1859	POS	3	2.95	49.0849	Positive	4	86.5801	Positive	44.8	3	ZIK	>20480		<10	prim Zika	10	195	3	0	0.058	0.667	1.645	195	3	0	0.061	0.601	1.364	195	RSE0139A	0	0.032	0.462	1.137
196	0.08	0.057	0.854573	NEG	0.078	0.065	1.08153	Negative	0.037	0.800866	Negative	15.849	32	DEN		2560	320	prim DEN	14	196	3	0	0.058	0.667	1.645	196	3	0	0.061	0.601	1.364	196	RSE0139A	0	0.032	0.462	1.137
197	0.049	0.026	0.389805	NEG	0.067	0.054	0.898502	Negative	0.03	0.649351	Negative	1.171	1.9	NEG					40	197	3	0	0.058	0.667	1.645	197	3	0	0.061	0.601	1.364	197	RSE0139A	0	0.032	0.462	1.137
198	0.068	0.045	0.674663	NEG	0.084	0.071	1.18136	Negative	0.045	0.974026	Negative	1.312	1.3	NEG					85	198	3	0	0.058	0.667	1.645	198	3	0	0.061	0.601	1.364	198	RSE0139A	0	0.032	0.462	1.137
199	1.789	1.766	26.4768	POS	1.68	1.667	27.7371	Positive	1.531	33.1385	Positive	34.7	1.3	ZIK	2560	<10	<10	prim Zika	3	199	3	0	0.058	0.667	1.645	199	3	0	0.061	0.601	1.364	199	RSE0139A	0	0.032	0.462	1.137
200	1.3	1.277	19.1454	POS	0.921	0.908	15.1082	Positive	0.827	17.9004	Positive	38.9	3.5	ZIK	2560	<10	<10	prim Zika	9	200	3	0	0.058	0.667	1.645	200	3	0	0.061	0.601	1.364	200	RSE0139A	0	0.032	0.462	1.137
201	0.134	0.111	1.66417	NEG	0.103	0.09	1.4975	Negative	0.057	1.23377	Negative	16.59	28.5	DEN		640	640	sec DEN	16	201	3	0	0.058	0.667	1.645	201	3	0	0.061	0.601	1.364	201	RSE0139A	0	0.032	0.462	1.137
202	0.225	0.202	3.02849	NEG	0.218	0.205	3.41098	Negative	0.127	2.74892	Negative	11.802	4.5	FLAVI*			640	flavi	12	202	3	0	0.058	0.667	1.645	202	3	0	0.061	0.601	1.364	202	RSE0139A	0	0.032	0.462	1.137
203	0.105	0.082	1.22939	NEG	0.079	0.066	1.09817	Negative	0.033	0.714286	Negative	1.728	23.1	DEN		160	80	prim DEN 3	48	203	3	0	0.058	0.667	1.645	203	3	0	0.061	0.601	1.364	203	RSE0139A	0	0.032	0.462	1.137
204	0.09	0.067	1.0045	NEG	0.098	0.085	1.41431	Negative	0.051	1.1039	Negative	1.134	0.65	NEG					8	204	3	0	0.058	0.667	1.645	204	3	0	0.061	0.601	1.364	204	RSE0139A	0	0.032	0.462	1.137
205	4	3.977	59.6252	POS	3	2.95	49.0849	Positive	4	86.5801	Positive	6.04	1.7	ZIK	80	<10	<10	prim Zika	2	205	3	0	0.058	0.667	1.645	205	3	0	0.061	0.601	1.364	205	RSE0139A	0	0.032	0.462	1.137
206	0.06	0.037	0.554723	NEG	0.071	0.058	0.965058	Negative	0.038	0.822511	Negative	12.241	0.8	ZIK	10	<10	<10	prim Zika	11	206	3	0	0.058	0.667	1.645	206	3	0	0.061	0.601	1.364	206	RSE0139A	0	0.032	0.462	1.137
207	0.051	0.028	0.41979	NEG	0.061	0.048	0.798669	Negative	0.027	0.584416	Negative	1.142	0.81	NEG					18	207	3	0	0.058	0.667	1.645	207	3	0	0.061	0.601	1.364	207	RSE0139A	0	0.032	0.462	1.137
208	0.065	0.042	0.629685	NEG	0.074	0.061	1.01498	Negative	0.031	0.670996	Negative	1.133	0.58	NEG					25	208	3	0	0.058	0.667	1.645	208	3	0	0.061	0.601	1.364	208	RSE0139A	0	0.032	0.462	1.137
209	0.07	0.047	0.704648	NEG	0.056	0.043	0.715474	Negative	0.026	0.562771	Negative	10.289	6	DEN		40	40	prim DEN 3	24	209	3	0	0.058	0.667	1.645	209	3	0	0.061	0.601	1.364	209	RSE0139A	0	0.032	0.462	1.137
210	0.417	0.394	5.90705	NEG	0.383	0.37	6.15641	Negative	0.272	5.88745	Negative	5.822	1.8	ZIK	80	<10	<10	prim Zika	2	210	3	0	0.058	0.667	1.645	210	3	0	0.061	0.601	1.364	210	RSE0139A	0	0.032	0.462	1.137
211	0.109	0.086	1.28936	NEG	0.101	0.088	1.46423	Negative	0.055	1.19048	Negative	14.5	2.4	FLAVI	>80	>80	>1280		7	211	3	0	0.058	0.667	1.645	211	3	0	0.061	0.601	1.364	211	RSE0139A	0	0.032	0.462	1.137
212	0.071	0.048	0.71964	NEG	0.076	0.063	1.04825	Negative	0.036	0.779221	Negative	1.107	1.1	NEG					90	212	3	0	0.058	0.667	1.645	212	3	0	0.061	0.601	1.364	212	RSE0139A	0	0.032	0.462	1.137
213	0.057	0.034	0.509745	NEG	0.076	0.063	1.04825	Negative	0.039	0.844156	Negative	1.34	5.8	DEN		640	1280	undetermined	16	213	3	0	0.058	0.667	1.645	213	3	0	0.061	0.601	1.364	213	RSE0139A	0	0.032	0.462	1.137
214	0.078	0.055	0.824588	NEG	0.079	0.066	1.09817	Negative	0.043	0.930736	Negative	1.216	28.5	DEN		640	80	undetermined	32	214	3	0	0.058	0.667	1.645	214	3	0	0.061	0.601	1.364	214	RSE0139A	0	0.032	0.462	1.137
215	2.95	2.927	43.8831	POS	2.787	2.774	46.1564	Positive	2.456	53.1602	Positive	53.3	4.3	FLAVI	5120		2560		9	215	3	0	0.058	0.667	1.645	215	3	0	0.061	0.601	1.364	215	RSE0139A	0	0.032	0.462	1.137
216	0.302	0.279	4.18291	NEG	0.228	0.215	3.57737	Negative	0.179	3.87446	Negative	32.6	6.2	FLAVI	>80	>1280	>20		1	216	3	0	0.058	0.667	1.645	216	3	0	0.061	0.601	1.364	216	RSE0139A	0	0.032	0.462	1.137
217	0.099	0.076	1.13943	NEG	0.09	0.077	1.2812	Negative	0.045	0.974026	Negative	1.232	0.57	NEG					61	217	3	0	0.058	0.667	1.645	217	3	0	0.061	0.601	1.364	217	RSE0139A	0	0.032	0.462	1.137
218	0.091	0.068	1.01949	NEG	0.088	0.075	1.24792	Negative	0.048	1.03896	Negative	25.2	2.7	FLAVI	>80	>=1280	>=80		7	218	3	0	0.058	0.667	1.645	218	3	0	0.061	0.601	1.364	218	RSE0139A	0	0.032	0.462	1.137
219	0.096	0.073	1.09445	NEG	0.088	0.075	1.24792	Negative	0.045	0.974026	Negative	16.7	2.7	FLAVI	1280	>1280	>80		7	219	3	0	0.058	0.667	1.645	219	3	0	0.061	0.601	1.364	219	RSE0139A	0	0.032	0.462	1.137
220	4	3.977	59.6252	POS	3	2.95	49.0849	Positive	4	86.5801	Positive	43.6	3.7	ZIK	>20480	<10	<10	prim Zika	13	220	3	0	0.058	0.667	1.645	220	3	0	0.061	0.601	1.364	220	RSE0139A	0	0.032	0.462	1.137
221	0.066	0.043	0.644678	NEG	0.095	0.082	1.36439	Negative	0.046	0.995671	Negative	1.904	29.5	DEN		2560	640	sec DEN (DEN 3=1280)	30	221	3	0	0.058	0.667	1.645	221	3	0	0.061	0.601	1.364	221	RSE0139A	0	0.032	0.462	1.137
222	3.645	3.622	54.3028	POS	3	2.95	49.0849	Positive	3.526	76.3203	Positive	29.7	2.7	FLAVI	>1280	>=80	10		10	222	3	0	0.058	0.667	1.645	222	3	0	0.061	0.601	1.364	222	RSE0139A	0	0.032	0.462	1.137
223	0.071	0.048	0.71964	NEG	0.084	0.071	1.18136	Negative	0.045	0.974026	Negative	23.8	3.6	FLAVI	>80	>1280	>1280		7	223	3	0	0.058	0.667	1.645	223	3	0	0.061	0.601	1.364	223	RSE0139A	0	0.032	0.462	1.137
224	3.91	3.887	58.2759	POS	3	2.95	49.0849	Positive	4	86.5801	Positive	41.8	5.7	FLAVI	>2560		>160		8	224	3	0	0.058	0.667	1.645	224	3	0	0.061	0.601	1.364	224	RSE0139A	0	0.032	0.462	1.137
225	0.093	0.07	1.04948	NEG	0.11	0.097	1.61398	Negative	0.062	1.34199	Negative	0.862	0.77	NEG					64	225	3	0	0.058	0.667	1.645	225	3	0	0.061	0.601	1.364	225	RSE0139A	0	0.032	0.462	1.137
226	0.07	0.047	0.704648	NEG	0.08	0.067	1.11481	Negative	0.039	0.844156	Negative	1.306	0.43	NEG					19	226	3	0	0.058	0.667	1.645	226	3	0	0.061	0.601	1.364	226	RSE0139A	0	0.032	0.462	1.137
227	0.08	0.057	0.854573	NEG	0.079	0.066	1.09817	Negative	0.055	1.19048	Negative	1.148	0.55	NEG					8	227	3	0	0.058	0.667	1.645	227	3	0	0.061	0.601	1.364	227	RSE0139A	0	0.032	0.462	1.137
228	4	3.977	59.6252	POS	3	2.95	49.0849	Positive	4	86.5801	Positive	33.7	11.3	ZIK	320	<10	<10	prim Zika	5	228	3	0	0.058	0.667	1.645	228	3	0	0.061	0.601	1.364	228	RSE0139A	0	0.032	0.462	1.137
229	0.055	0.032	0.47976	NEG	0.073	0.06	0.998336	Negative	0.05	1.08225	Negative	1.26	12.8	DEN		1280	80	undetermined	3	229	3	0	0.058	0.667	1.645	229	3	0	0.061	0.601	1.364	229	RSE0139A	0	0.032	0.462	1.137
230	3.129	3.106	46.5667	POS	1.869	1.856	30.8819	Positive	2.342	50.6926	Positive	16.008	32	DEN		80	20	undetermined	5	230	3	0	0.058	0.667	1.645	230	3	0	0.061	0.601	1.364	230	RSE0139A	0	0.032	0.462	1.137
231	0.182	0.159	2.38381	NEG	0.265	0.252	4.19301	Negative	0.135	2.92208	Negative	59.6	3.2	FLAVI	>1280	>1280	>80		7	231	3	0	0.058	0.667	1.645	231	3	0	0.061	0.601	1.364	231	RSE0139A	0	0.032	0.462	1.137
232	0.053	0.03	0.449775	NEG	0.058	0.045	0.748752	Negative	0.029	0.627706	Negative	1.429	1.1	NEG					67	232	3	0	0.058	0.667	1.645	232	3	0	0.061	0.601	1.364	232	RSE0139A	0	0.032	0.462	1.137
233	0.06	0.037	0.554723	NEG	0.069	0.056	0.93178	Negative	0.033	0.714286	Negative	13.57	4.8	DEN			2560	undetermined	32	233	3	0	0.058	0.667	1.645	233	3	0	0.061	0.601	1.364	233	RSE0139A	0	0.032	0.462	1.137
234	0.103	0.08	1.1994	NEG	0.11	0.097	1.61398	Negative	0.067	1.45022	Negative	8.2	1.8	FLAVI	>1280	>1280	>1280		7	234	3	0	0.058	0.667	1.645	234	3	0	0.061	0.601	1.364	234	RSE0139A	0	0.032	0.462	1.137
235	0.06	0.037	0.554723	NEG	0.066	0.053	0.881864	Negative	0.02	0.66778	Negative	1.06	0.84	NEG					96	235	3	0	0.058	0.667	1.645	235	3	0	0.061	0.601	1.364	235	RSE0141A	0	0.014	0.2995	0.793
236	1.111	1.088	16.3118	POS	1.102	1.089	18.1198	Positive	0.731	24.4073	Positive	53.9	1.9	ZIK	20480	<10	<10	prim Zika	25	236	3	0	0.058	0.667	1.645	236	3	0	0.061	0.601	1.364	236	RSE0141A	0	0.014	0.2995	0.793
237	0.16	0.137	2.05397	NEG	0.194	0.181	3.01165	Negative	0.108	3.60601	Negative	45.1	5.9	FLAVI	>1280	>1280	>80		7	237	3	0	0.058	0.667	1.645	237	3	0	0.061	0.601	1.364	237	RSE0141A	0	0.014	0.2995	0.793
238	0.046	0.023	0.344828	NEG	0.092	0.079	1.31448	Negative	0.026	0.868114	Negative	28.636	19.6	DEN		320	40	undetermined	2	238	3	0	0.058	0.667	1.645	238	3	0	0.061	0.601	1.364	238	RSE0141A	0	0.014	0.2995	0.793
239	0.081	0.058	0.869565	NEG	0.101	0.088	1.46423	Negative	0.036	1.202	Negative	3.974	2.3	DEN			640	undetermined	65	239	3	0	0.058	0.667	1.645	239	3	0	0.061	0.601	1.364	239	RSE0141A	0	0.014	0.2995	0.793
240	0.142	0.119	1.78411	NEG	0.162	0.149	2.4792	Negative	0.163	5.4424	Negative	45.684	29.5	DEN			20480	undetermined	15	240	3	0	0.058	0.667	1.645	240	3	0	0.061	0.601	1.364	240	RSE0141A	0	0.014	0.2995	0.793
241	0.632	0.609	9.13043	EQUIV	0.683	0.67	11.1481	Positive	0.439	14.6578	Positive	38	4.9	ZIK	>2560	<10	<10	prim Zika	42	241	3	0	0.058	0.667	1.645	241	3	0	0.061	0.601	1.364	241	RSE0141A	0	0.014	0.2995	0.793
242	0.064	0.041	0.614693	NEG	0.068	0.055	0.915141	Negative	0.04	1.33556	Negative	1.279	1.3	NEG					75	242	3	0	0.058	0.667	1.645	242	3	0	0.061	0.601	1.364	242	RSE0141A	0	0.014	0.2995	0.793
243	0.168	0.145	2.17391	NEG	0.193	0.18	2.99501	Negative	0.156	5.20868	Negative	5.6	1.5	FLAVI	>1280	>1280	>1280		7	243	3	0	0.058	0.667	1.645	243	3	0	0.061	0.601	1.364	243	RSE0141A	0	0.014	0.2995	0.793
244	0.059	0.036	0.53973	NEG	0.074	0.061	1.01498	Negative	0.032	1.06845	Negative	5.2	2	FLAVI	>80	>1280	>1280		7	244	3	0	0.058	0.667	1.645	244	3	0	0.061	0.601	1.364	244	RSE0141A	0	0.014	0.2995	0.793
245	1.27	1.247	18.6957	POS	1.481	1.468	24.426	Positive	1.152	38.4641	Positive	62.6	10.4	FLAVI	>1280	>1280	>80		7	245	3	0	0.058	0.667	1.645	245	3	0	0.061	0.601	1.364	245	RSE0141A	0	0.014	0.2995	0.793
246	0.052	0.029	0.434783	NEG	0.065	0.052	0.865225	Negative	0.031	1.03506	Negative	1.134	1.5	NEG					108	246	3	0	0.058	0.667	1.645	246	3	0	0.061	0.601	1.364	246	RSE0141A	0	0.014	0.2995	0.793
247	0.066	0.043	0.644678	NEG	0.082	0.069	1.14809	Negative	0.035	1.16861	Negative	1.436	1.6	NEG					151	247	3	0	0.058	0.667	1.645	247	3	0	0.061	0.601	1.364	247	RSE0141A	0	0.014	0.2995	0.793
248	0.049	0.026	0.389805	NEG	0.052	0.039	0.648918	Negative	0.015	0.500835	Negative	1.781	3.8	DEN		>1280	>1280	sec DEN (>1280 DEN 3 and 4)	30	248	3	0	0.058	0.667	1.645	248	3	0	0.061	0.601	1.364	248	RSE0141A	0	0.014	0.2995	0.793
249	0.098	0.075	1.12444	NEG	0.115	0.102	1.69717	Negative	0.073	2.4374	Negative	98.9	7.2	FLAVI	>1280	>1280	>1280		7	249	3	0	0.058	0.667	1.645	249	3	0	0.061	0.601	1.364	249	RSE0141A	0	0.014	0.2995	0.793
250	2.186	2.163	32.4288	POS	2.15	2.137	35.5574	Positive	1.642	54.8247	Positive	57.5	1.6	FLAVI	>1280	>1280	>80		7	250	3	0	0.058	0.667	1.645	250	3	0	0.061	0.601	1.364	250	RSE0141A	0	0.014	0.2995	0.793
251	0.247	0.224	3.35832	NEG	0.197	0.184	3.06156	Negative	0.319	10.6511	Equivocal	43.3	4	FLAVI	>1280	>1280	>1280		7	251	3	0	0.058	0.667	1.645	251	3	0	0.061	0.601	1.364	251	RSE0141A	0	0.014	0.2995	0.793
252	0.12	0.097	1.45427	NEG	0.149	0.136	2.2629	Negative	0.064	2.13689	Negative	34.5	2.8	FLAVI	>1280	>1280	>1280		7	252	3	0	0.058	0.667	1.645	252	3	0	0.061	0.601	1.364	252	RSE0141A	0	0.014	0.2995	0.793
253	0.091	0.068	1.01949	NEG	0.101	0.088	1.46423	Negative	0.064	2.13689	Negative	46.1	1.5	FLAVI	>1280	>1280	>80		7	253	3	0	0.058	0.667	1.645	253	3	0	0.061	0.601	1.364	253	RSE0141A	0	0.014	0.2995	0.793
254	2.335	2.312	34.6627	POS	2.081	2.068	34.4093	Positive	1.818	60.7012	Positive	44.9	1.4	ZIK	1280	<10	<10	prim Zika	7	254	3	0	0.058	0.667	1.645	254	3	0	0.061	0.601	1.364	254	RSE0141A	0	0.014	0.2995	0.793
255	0.066	0.043	0.644678	NEG	0.074	0.061	1.01498	Negative	0.142	4.74124	Negative	1.233	9	DEN		160	320	undetermined	34	255	3	0	0.058	0.667	1.645	255	3	0	0.061	0.601	1.364	255	RSE0141A	0	0.014	0.2995	0.793
256	3.643	3.62	54.2729	POS	3	2.95	49.0849	Positive	3.225	107.679	Positive	29.4	4	FLAVI	>1280	20	10		3	256	3	0	0.058	0.667	1.645	256	3	0	0.061	0.601	1.364	256	RSE0141A	0	0.014	0.2995	0.793
257	0.064	0.041	0.614693	NEG	0.076	0.063	1.04825	Negative	0.041	1.36895	Negative	1.3	0.56	NEG					14	257	3	0	0.058	0.667	1.645	257	3	0	0.061	0.601	1.364	257	RSE0141A	0	0.014	0.2995	0.793
CHIK1	0.095	0.079	1.44689	NEG	0.074	0.061	1.01498	Negative	0.028	0.934891	Negative	0.739	1.307	CHIK						CHIK1	4	0	0.082	0.546	1.336	CHIK1	3	0	0.061	0.601	1.364	CHIK1	RSE0141A	0	0.014	0.2995	0.793
CHIK10	0.069	0.053	0.970696	NEG	0.071	0.058	0.965058	Negative	0.034	0.735931	Negative	0.803	4.314	CHIK						CHIK10	4	0	0.082	0.546	1.336	CHIK10	3	0	0.061	0.601	1.364	CHIK10	RSE0141A	0	0.014	0.2995	0.793
CHIK2	0.078	0.062	1.13553	NEG	0.075	0.062	1.03161	Negative	0.042	1.40234	Negative	3.352	0	CHIK						CHIK2	4	0	0.082	0.546	1.336	CHIK2	3	0	0.061	0.601	1.364	CHIK2	RSE0141A	0	0.014	0.2995	0.793
CHIK3	0.119	0.103	1.88645	NEG	0.093	0.08	1.33111	Negative	0.05	1.25313	Negative	0.991	1.627	CHIK						CHIK3	4	0	0.082	0.546	1.336	CHIK3	3	0	0.061	0.601	1.364	CHIK3	RSE0140A	0	0.023	0.399	0.95
CHIK4	0.081	0.065	1.19048	NEG	0.079	0.066	1.09817	Negative	0.036	0.902256	Negative	1.115	1.634	CHIK						CHIK4	4	0	0.082	0.546	1.336	CHIK4	3	0	0.061	0.601	1.364	CHIK4	RSE0140A	0	0.023	0.399	0.95
CHIK5	0.108	0.092	1.68498	NEG	0.096	0.083	1.38103	Negative	0.046	1.15288	Negative	2.311	1.122	CHIK						CHIK5	4	0	0.082	0.546	1.336	CHIK5	3	0	0.061	0.601	1.364	CHIK5	RSE0140A	0	0.023	0.399	0.95
CHIK6	0.12	0.104	1.90476	NEG	0.086	0.073	1.21464	Negative	0.058	1.25541	Negative	0.947	1.109	CHIK						CHIK6	4	0	0.082	0.546	1.336	CHIK6	3	0	0.061	0.601	1.364	CHIK6	RSE0139A	0	0.032	0.462	1.137
CHIK7	0.098	0.082	1.50183	NEG	0.068	0.055	0.915141	Negative	0.048	1.03896	Negative	0.871	0.856	CHIK						CHIK7	4	0	0.082	0.546	1.336	CHIK7	3	0	0.061	0.601	1.364	CHIK7	RSE0139A	0	0.032	0.462	1.137
CHIK8	0.095	0.079	1.44689	NEG	0.065	0.052	0.865225	Negative	0.035	1.16861	Negative	1.149	1.23	CHIK						CHIK8	4	0	0.082	0.546	1.336	CHIK8	3	0	0.061	0.601	1.364	CHIK8	RSE0141A	0	0.014	0.2995	0.793
CHIK9	0.126	0.11	2.01465	NEG	0.099	0.086	1.43095	Negative	0.094	3.13856	Negative	1.092	0.914	CHIK						CHIK9	4	0	0.082	0.546	1.336	CHIK9	3	0	0.061	0.601	1.364	CHIK9	RSE0141A	0	0.014	0.2995	0.793
UI1	0.346	0.33	6.04396	NEG	0.496	0.477	6.37701	Negative	0.262	8.74791	Negative	0	0	UI	<10	<10	<10		13	UI1	4	0	0.082	0.546	1.336	UI1	4	0	0.078	0.748	1.864	UI1	RSE0141A	0	0.014	0.2995	0.793
UI2	0.438	0.422	7.72894	NEG	0.679	0.66	8.82353	Negative	0.259	7.11538	Negative	0	0	UI	<10	<10	<10		30	UI2	4	0	0.082	0.546	1.336	UI2	4	0	0.078	0.748	1.864	UI2	RSE0138A	0	0.024	0.364	0.949
UI3	0.935	0.919	16.8315	POS	1.425	1.406	18.7968	Positive	0.597	16.4011	Positive	0	0	UI	<10	>640	320		51	UI3	4	0	0.082	0.546	1.336	UI3	4	0	0.078	0.748	1.864	UI3	RSE0138A	0	0.024	0.364	0.949
UI4	0.18	0.164	3.00366	NEG	0.228	0.209	2.79412	Negative	0.109	2.99451	Negative	0	0	UI	<10	640	640		14	UI4	4	0	0.082	0.546	1.336	UI4	4	0	0.078	0.748	1.864	UI4	RSE0138A	0	0.024	0.364	0.949
UI5	0.103	0.087	1.59341	NEG	0.126	0.107	1.43048	Negative	0.047	1.29121	Negative	0	8	UI	<10	640	>1280		6	UI5	4	0	0.082	0.546	1.336	UI5	4	0	0.078	0.748	1.864	UI5	RSE0138A	0	0.024	0.364	0.949
UI6	0.175	0.159	2.91209	NEG	0.243	0.224	2.99465	Negative	0.086	2.36264	Negative	0	0	UI	<10	<10	<10		5	UI6	4	0	0.082	0.546	1.336	UI6	4	0	0.078	0.748	1.864	UI6	RSE0138A	0	0.024	0.364	0.949
UI7	0.092	0.076	1.39194	NEG	0.103	0.084	1.12299	Negative	0.045	1.23626	Negative	0	0	UI	<10	<10	<10		3	UI7	4	0	0.082	0.546	1.336	UI7	4	0	0.078	0.748	1.864	UI7	RSE0138A	0	0.024	0.364	0.949
UI8	0.26	0.244	4.46886	NEG	0.266	0.247	3.30214	Negative	0.101	2.18615	Negative	0	0	UI	<10	10	<10		6	UI8	4	0	0.082	0.546	1.336	UI8	4	0	0.078	0.748	1.864	UI8	RSE0139A	0	0.032	0.462	1.137
WN1	0.405	0.389	7.12454	NEG	0.265	0.252	4.19301	Negative	0.367	12.2538	Positive	1.646	1.472	WN						WN1	4	0	0.082	0.546	1.336	WN1	3	0	0.061	0.601	1.364	WN1	RSE0141A	0	0.014	0.2995	0.793
WN10	0.16	0.144	2.63736	NEG	0.124	0.105	1.40374	Negative	0.047	1.29121	Negative	9.647	9.838	WN						WN10	4	0	0.082	0.546	1.336	WN10	4	0	0.078	0.748	1.864	WN10	RSE0138A	0	0.024	0.364	0.949
WN2	0.075	0.059	1.08059	NEG	0.069	0.056	0.93178	Negative	0.036	1.202	Negative	2.812	2.908	WN						WN2	4	0	0.082	0.546	1.336	WN2	3	0	0.061	0.601	1.364	WN2	RSE0141A	0	0.014	0.2995	0.793
WN3	0.154	0.138	2.52747	NEG	0.128	0.115	1.91348	Negative	0.085	2.83806	Negative	1.506	1.959	WN						WN3	4	0	0.082	0.546	1.336	WN3	3	0	0.061	0.601	1.364	WN3	RSE0141A	0	0.014	0.2995	0.793
WN4	0.287	0.271	4.96337	NEG	0.063	0.05	0.831947	Negative	0.021	0.701169	Negative	2.447	8.404	WN						WN4	4	0	0.082	0.546	1.336	WN4	3	0	0.061	0.601	1.364	WN4	RSE0141A	0	0.014	0.2995	0.793
WN5	0.193	0.177	3.24176	NEG	0.15	0.137	2.27953	Negative	0.146	3.65915	Negative	1.365	1.412	WN						WN5	4	0	0.082	0.546	1.336	WN5	3	0	0.061	0.601	1.364	WN5	RSE0140A	0	0.023	0.399	0.95
WN6	0.071	0.055	1.00733	NEG	0.105	0.092	1.53078	Negative	0.039	0.977444	Negative	14.372	9.855	WN						WN6	4	0	0.082	0.546	1.336	WN6	3	0	0.061	0.601	1.364	WN6	RSE0140A	0	0.023	0.399	0.95
WN7	0.095	0.079	1.44689	NEG	0.09	0.077	1.2812	Negative	0.047	1.17794	Negative	2.28	2.575	WN						WN7	4	0	0.082	0.546	1.336	WN7	3	0	0.061	0.601	1.364	WN7	RSE0140A	0	0.023	0.399	0.95
WN8	0.183	0.167	3.05861	NEG	0.188	0.175	2.91181	Negative	0.093	2.55495	Negative	1.325	1.75	WN						WN8	4	0	0.082	0.546	1.336	WN8	3	0	0.061	0.601	1.364	WN8	RSE0138A	0	0.024	0.364	0.949
WN9	0.069	0.053	0.970696	NEG	0.077	0.064	1.06489	Negative	0.034	0.934066	Negative	9.8	3.515	WN						WN9	4	0	0.082	0.546	1.336	WN9	3	0	0.061	0.601	1.364	WN9	RSE0138A	0	0.024	0.364	0.949
YF1	0.06	0.037	0.554723	NEG	0.085	0.066	0.882353	Negative	0.035	0.757576	Negative	1.052	0.942	YF						YF1	3	0	0.058	0.667	1.645	YF1	4	0	0.078	0.748	1.864	YF1	RSE0139A	0	0.032	0.462	1.137
YF10	0.05	0.027	0.404798	NEG	0.097	0.078	1.04278	Negative	0.029	0.627706	Negative	0.808	0.983	YF						YF10	3	0	0.058	0.667	1.645	YF10	4	0	0.078	0.748	1.864	YF10	RSE0139A	0	0.032	0.462	1.137
YF2	0.099	0.076	1.13943	NEG	0.149	0.13	1.73797	Negative	0.059	1.27706	Negative	0.562	0.662	YF						YF2	3	0	0.058	0.667	1.645	YF2	4	0	0.078	0.748	1.864	YF2	RSE0139A	0	0.032	0.462	1.137
YF3	0.064	0.041	0.614693	NEG	0.088	0.069	0.92246	Negative	0.083	2.77129	Negative	0.835	0.896	YF						YF3	3	0	0.058	0.667	1.645	YF3	4	0	0.078	0.748	1.864	YF3	RSE0141A	0	0.014	0.2995	0.793
YF4	0.083	0.06	0.89955	NEG	0.144	0.125	1.67112	Negative	0.049	1.22807	Negative	1.03	0.912	YF						YF4	3	0	0.058	0.667	1.645	YF4	4	0	0.078	0.748	1.864	YF4	RSE0140A	0	0.023	0.399	0.95
YF5	0.062	0.039	0.584708	NEG	0.133	0.114	1.52406	Negative	0.039	0.977444	Negative	0.939	1.029	YF						YF5	3	0	0.058	0.667	1.645	YF5	4	0	0.078	0.748	1.864	YF5	RSE0140A	0	0.023	0.399	0.95
YF6	0.06	0.037	0.554723	NEG	0.107	0.088	1.17647	Negative	0.046	1.15288	Negative	0.861	1.418	YF						YF6	3	0	0.058	0.667	1.645	YF6	4	0	0.078	0.748	1.864	YF6	RSE0140A	0	0.023	0.399	0.95
YF7	0.055	0.032	0.47976	NEG	0.085	0.066	0.882353	Negative	0.037	0.800866	Negative	0.874	0.925	YF						YF7	3	0	0.058	0.667	1.645	YF7	4	0	0.078	0.748	1.864	YF7	RSE0139A	0	0.032	0.462	1.137
YF8	0.079	0.056	0.83958	NEG	0.082	0.063	0.842246	Negative	0.029	0.627706	Negative	0.896	1.021	YF						YF8	3	0	0.058	0.667	1.645	YF8	4	0	0.078	0.748	1.864	YF8	RSE0139A	0	0.032	0.462	1.137
YF9	0.056	0.033	0.494753	NEG	0.09	0.071	0.949198	Negative	0.032	0.692641	Negative	0.726	0.954	YF						YF9	3	0	0.058	0.667	1.645	YF9	4	0	0.078	0.748	1.864	YF9	RSE0139A	0	0.032	0.462	1.137
*based on PRNT from other flaviviruses
Abbreviations
FC = CDC ADB-DRL Fort Collins
PHAC = Public Health Agency of Canada
MPIR = CDC MPIR lab
P.N = sample reacted on viral antigen OD/negative control reacted on viral antigen OD
Dx. Interp = Diagnostic interpretation
NTU = NovaTec Units (Cutoff = >11 POS; 9-11 Equivocal; <9 NEG)
PRNT = plaque reduction neutralization
Prim/sec = primary/secondary infection
PO = post onset of symptoms
POS = positive control
Neg (on header) = negative control
DEN + dengue
NEG = negative
ZIK = Zika
Flavi = falvivirus
CHIK = Chikungunya
WN = West Nile
YF = yellow fever
UI = uninterpretable

## Sheet: Panel 1 Reference results
Sample	CDC.Zika.MAC.ELISA.P.N	CDC.DEN.MAC.ELISA.P.N	CDC.Dx.Interp	ZIKV.PRNT	DEN.1.PRNT	DEN.2.PRNT	Probable Prim/sec	Days Post Onset
2	8.437	23.1	DEN			40	Prim den 3	18
5	11.832	11	DEN		10240	20480	sec den	37
11	8.964	3	DEN		1280	20	prim den 1	7
29	7.577	2.9	DEN			>20480	undetermined	8
30	1.898	16.1	DEN		640	<10	prim DEN	2
40	1.441	4.7	DEN			20480		21
55	14.907	19.6	DEN		5120	320	prim DEN1	20
57	1.37	4.7	DEN			160	undetermined	39
58	8.64	9	DEN		1280	40	prim DEN	33
72	4.899	10.9	DEN			10	prim DEN 3	5
73	2.686	8.8	DEN		320	<10	undetermined	7
76	2.039	19.3	DEN			160	undetermined	7
83	2.315	7.9	DEN		40	<10	prim DEN	4
84	2.261	6	DEN		40	320	prim DEN	22
89	3.649	4.7	DEN		640	20480	prim DEN	5
114	2.486	16.1	DEN			80	undetermined	33
122	13.451	19.3	DEN			10240	undetermined	24
126	19.35	12.3	DEN		640	10	prim DEN	32
127	3.068	3	DEN			1280	undetermined	164
137	13.749	4.5	DEN		2560	160	undetermined	10
140	3.431	8.8	DEN			10240	undetermined	4
144	24.235	7.48	DEN			2560	undetermined	14
145	3.756	4.1	DEN		320	640	sec DEN	3
146	31.529	7.9	DEN			10240	sec DEN	14
157	2.2	4.8	DEN		320	320	undetermined	72
162	6.672	7.9	DEN			320	undetermined	40
167	12.921	3.8	DEN		20	640	prim DEN	5
175	3.382	12.8	DEN			80	undetermined	18
181	2.31	5.8	DEN		5120	5120	undetermined	4
183	12.307	7.7	DEN		>20480	2560	prim DEN	4
184	8.754	2.3	DEN		320	20	prim DEN	7
189	3.702	7.7	DEN		320	20	prim DEN	57
196	15.849	32	DEN		2560	320	prim DEN	14
201	16.59	28.5	DEN		640	640	sec DEN	16
203	1.728	23.1	DEN		160	80	prim DEN 3	48
209	10.289	6	DEN		40	40	prim DEN 3	24
213	1.34	5.8	DEN		640	1280	undetermined	16
214	1.216	28.5	DEN		640	80	undetermined	32
221	1.904	29.5	DEN		2560	640	sec DEN (DEN 3=1280)	30
229	1.26	12.8	DEN		1280	80	undetermined	3
230	16.008	32	DEN		80	20	undetermined	5
233	13.57	4.8	DEN			2560	undetermined	32
238	28.636	19.6	DEN		320	40	undetermined	2
239	3.974	2.3	DEN			640	undetermined	65
240	45.684	29.5	DEN			20480	undetermined	15
248	1.781	3.8	DEN		>1280	>1280	sec DEN (>1280 DEN 3 and 4)	30
255	1.233	9	DEN		160	320	undetermined	34
3	113.4	2.8	FLAVI	>1280	>20	<10		17
18	7.2	2.3	FLAVI	>1280	>80	>1280		18
25	68.6	9.8	FLAVI	5120		20480		3
26	2.85	1.9	FLAVI	>=1280	>=1280	>80		14
31	32.4	5.7	FLAVI	>1280		>1280		6
35	5.3	3	FLAVI	>80	>80	>1280		145
46	22.9	6.5	FLAVI	>1280	>1280	1280		6
50	66.4	5.9	FLAVI	>1280	>1280	>1280		11
59	8.158	2.8	FLAVI	2560		1280		90
61	36.7	4.7	FLAVI	>1280		>1280		22
62	31.9	3.1	FLAVI	>1280	>=80	10		3
66	30.7	2.5	FLAVI	>80	>80	>20		5
67	27.1	1.8	FLAVI	>1280	>1280	>1280		3
77	74.7	2.4	FLAVI	>1280	>20	<10		7
80	21.5	2.2	FLAVI	>2560		2560		31
90	43.1	6.7	FLAVI	>1280	>1280	>1280		14
91	50.2	6.5	FLAVI	>80	>1280	>1280		7
93	20.8	5.4	FLAVI	320		5120		2
94	47.9	3.6	FLAVI	>1280	>80	10		10
104	26.2	6.9	FLAVI	>2560		1280		6
105	73.1	25	FLAVI	2560		1280		4
106	98.7	2.3	FLAVI	>1280	>1280	>80		10
109	7.17	1.9	FLAVI	>1280	>1280	>1280		3
110	48.4	4.6	FLAVI	20480		>2560		18
111	34.4	4.7	FLAVI	>1280	>80	>1280		8
115	41.6	4.5	FLAVI	20480		20480		8
116	83.5	24.9	FLAVI	>1280	>80	>20		17
123	36.3	2.4	FLAVI	>1280		>=80		9
128	73	5.1	FLAVI	>1280	>1280	>1280		7
130	48.8	3.9	FLAVI	>1280	1280	80		10
131	110	5.3	FLAVI	>1280	10	<10		8
138	39.8	7.4	FLAVI	>1280		>1280		10
141	63.3	4.4	FLAVI	>20480		20480		6
153	22.4	2.3	FLAVI	>1280	>1280	>80		7
154	52.3	3.2	FLAVI	>1280	>80	20		14
155	26.2	2.7	FLAVI	>80	>80	10		8
163	84.2	2.4	FLAVI	>1280	>80	>80		6
170	12.4	2.6	FLAVI	>1280	>1280	>1280		7
185	57.4	4	FLAVI	>1280	>1280	>1280		5
190	53.3	2.9	FLAVI	>80	>20	10		7
211	14.5	2.4	FLAVI	>80	>80	>1280		7
215	53.3	4.3	FLAVI	5120		2560		9
216	32.6	6.2	FLAVI	>80	>1280	>20		1
218	25.2	2.7	FLAVI	>80	>=1280	>=80		7
219	16.7	2.7	FLAVI	1280	>1280	>80		7
222	29.7	2.7	FLAVI	>1280	>=80	10		10
223	23.8	3.6	FLAVI	>80	>1280	>1280		7
224	41.8	5.7	FLAVI	>2560		>160		8
231	59.6	3.2	FLAVI	>1280	>1280	>80		7
234	8.2	1.8	FLAVI	>1280	>1280	>1280		7
237	45.1	5.9	FLAVI	>1280	>1280	>80		7
243	5.6	1.5	FLAVI	>1280	>1280	>1280		7
244	5.2	2	FLAVI	>80	>1280	>1280		7
245	62.6	10.4	FLAVI	>1280	>1280	>80		7
249	98.9	7.2	FLAVI	>1280	>1280	>1280		7
250	57.5	1.6	FLAVI	>1280	>1280	>80		7
251	43.3	4	FLAVI	>1280	>1280	>1280		7
252	34.5	2.8	FLAVI	>1280	>1280	>1280		7
253	46.1	1.5	FLAVI	>1280	>1280	>80		7
256	29.4	4	FLAVI	>1280	20	10		3
182	5.942	2.9	FLAVI*			5120	flavi	9
202	11.802	4.5	FLAVI*			640	flavi	12
1	1.351	0.91	NEG					8
6	1.347	0.82	NEG					21
8	1.95	1.2	NEG					12
9	1.304	0.53	NEG					1
10	1	0.54	NEG					8
12	1.136	1.1	NEG					26
14	1.104	1.2	NEG					10
15	1.6	0.68	NEG					14
22	1.295	0.66	NEG					15
23	1.052	0.8	NEG					21
27	1.134	0.64	NEG					47
28	1.147	0.63	NEG					10
32	1.366	1	NEG					17
37	0.952	0.68	NEG					31
38	0.958	0.75	NEG					11
41	1.008	0.92	NEG					8
42	1.098	0.87	NEG					17
43	1.676	0.63	NEG					21
47	1.753	1.5	NEG					10
48	1.211	0.55	NEG					80
56	1.9	1.2	NEG					16
63	0.991	1.1	NEG					27
68	1.683	0.78	NEG					16
85	0.917	0.52	NEG					33
86	1.036	0.72	NEG					63
92	1.9	1.8	NEG					12
95	1.37	0.6	NEG					26
96	1.593	1.7	NEG					30
99	1.275	1.3	NEG					18
100	1.032	1.2	NEG					29
107	1.105	1.1	NEG					10
108	1.727	1	NEG					9
117	1.5	1.1	NEG					40
119	1.046	0.6	NEG					8
132	1.279	0.99	NEG					13
133	0.8	0.7	NEG					21
134	1.07	1.2	NEG					87
135	1.081	1.6	NEG					32
139	1	0.94	NEG					18
142	1.225	1.5	NEG					94
143	1.021	0.78	NEG					40
147	1	0.79	NEG					25
148	1.342	1.5	NEG					12
149	1.2	0.86	NEG					7
150	1.2	0.8	NEG					32
151	1.239	1.7	NEG					14
158	1.299	0.78	NEG					11
159	1.203	0.75	NEG					31
160	1.219	1.4	NEG					11
164	1.833	0.65	NEG					254
168	1.06	0.61	NEG					146
169		0.95	NEG					9
171	1.151	1.3	NEG					13
172	1.5	0.55	NEG					21
176	1.152	1	NEG					32
177	1.516	0.76	NEG					15
178	0.995	1.7	NEG					31
179	1.56	1.2	NEG					55
186	0.962	0.91	NEG					24
187	1.281	0.81	NEG					9
191	1.52	1.1	NEG					21
192	1.477	0.98	NEG					8
197	1.171	1.9	NEG					40
198	1.312	1.3	NEG					85
204	1.134	0.65	NEG					8
207	1.142	0.81	NEG					18
208	1.133	0.58	NEG					25
212	1.107	1.1	NEG					90
217	1.232	0.57	NEG					61
225	0.862	0.77	NEG					64
226	1.306	0.43	NEG					19
227	1.148	0.55	NEG					8
232	1.429	1.1	NEG					67
235	1.06	0.84	NEG					96
242	1.279	1.3	NEG					75
246	1.134	1.5	NEG					108
247	1.436	1.6	NEG					151
257	1.3	0.56	NEG					14
4	20.3	1.3	ZIK	640	<10	<10	prim Zika	1
7	50.5	4.4	ZIK	10240	<10	<10	prim Zika	30
13	41.7	4.2	ZIK	20480	<10	<10	prim Zika	9
16	23.5	4	ZIK	20480	<10	<10	prim Zika	13
17	59.8	2.3	ZIK	5120	<10	<10	prim Zika	7
19	43.4	1.2	ZIK	2560	<10	<10	prim Zika	17
20	3.505	1.3	ZIK	20	<10	<10	prim Zika	2
21	44.5	6.1	ZIK	>1280	<10	<10	prim Zika	9
24	34	3.4	ZIK	>1280	<10	<10	prim Zika	3
33	4.451	1.5	ZIK	80	<10	<10	prim Zika	2
34	56.6	4.5	ZIK	10240	<10	<10	prim Zika	29
39	5.7	1.6	ZIK	40	<10	<10	prim Zika	1
44	4.7	1.6	ZIK	40	<10	<10	prim Zika	4
45	29	1.5	ZIK	1280	<10	<10	prim Zika	5
49	3.37	1.2	ZIK	40	<10	<10	prim Zika	2
53	21.186	1.3	ZIK	2560	<10	<10	prim Zika	60
54	51.6	3.6	ZIK	>1280	<10	<10	prim Zika	4
60	82	10.3	ZIK	20480	<10	<10	Prim Zika	11
64	62.3	3.6	ZIK	10240	<10	<10	prim Zika	14
65	2.9	0.78	ZIK	160	<10	<10	prim Zika	1
69	35.6	1.3	ZIK	10240	<10	<10	prim Zika	20
70	56	4.8	ZIK	5120	<10	<10	prim Zika	10
71	26.982	2.6	ZIK	1280	<10	<10	prim Zika	9
75	6.7	1.12	ZIK	80	<10	<10	prim Zika	1
78	2.3	1.5	ZIK	1280	<10	<10	prim Zika	5
79	14.923	1.1	ZIK	>=1280	<10	<10	prim Zika	129
81	29.7	1.9	ZIK	>20480	<10	<10	prim Zika	20
82	2.8	0.94	ZIK	80	<10	<10	prim Zika	2
87	24.9	1.3	ZIK	1280	<10	<10	prim Zika	3
88	32.8	1.5	ZIK	>1280	<10	<10	prim Zika	5
97	45.6	6.2	ZIK	20480	<10	<10	prim Zika	6
98	39.5	3.1	ZIK	>1280	<10	<10	prim Zika	11
101	33.8	5.9	ZIK	10240	<10	<10	prim Zika	8
102	26.3	0.79	ZIK	>1280	<10	<10	prim Zika	88
103	24.3	1.56	ZIK	>1280	<10	<10	prim Zika	107
113	43	13.7	ZIK	5120	<10	<10	prim Zika	9
118	30.4	1.3	ZIK	40	<10	<10	prim Zika	4
121	86	7	ZIK	20480	<10	<10	prim Zika	10
124	24.8	2.4	ZIK	40	<10	<10	prim Zika	5
125	33.7	2.2	ZIK	10240	<10	<10	prim Zika	6
129	20.597	1.8	ZIK	320	<10	<10	prim Zika	6
136	27.2	4.4	ZIK	20480	<10	<10	prim Zika	8
152	8.2	1.9	ZIK	160	<10	<10	prim Zika	4
156	23.6	3.3	ZIK	80	<10	<10	prim Zika	4
161	38.8	2.1	ZIK	20480	<10	<10	prim Zika	5
165	4.6	9.5	ZIK	10	<10	<10	prim Zika	1
166	36.4	4.4	ZIK	20480	<10	<10	prim Zika	7
173	32.9	3	ZIK	1280	<10	<10	prim Zika	11
174	76.7	1.4	ZIK	640	<10	<10	prim Zika	47
180	3.3	1.4	ZIK	40	<10	<10	prim Zika	10
188	14.347	2.7	ZIK	160	<10	<10	prim Zika	10
193	39.2	3.4	ZIK	20480	<10	<10	prim Zika	10
194	52	4.2	ZIK	1280	<10	<10	prim Zika	7
195	44.8	3	ZIK	>20480		<10	prim Zika	10
199	34.7	1.3	ZIK	2560	<10	<10	prim Zika	3
200	38.9	3.5	ZIK	2560	<10	<10	prim Zika	9
205	6.04	1.7	ZIK	80	<10	<10	prim Zika	2
206	12.241	0.8	ZIK	10	<10	<10	prim Zika	11
210	5.822	1.8	ZIK	80	<10	<10	prim Zika	2
220	43.6	3.7	ZIK	>20480	<10	<10	prim Zika	13
228	33.7	11.3	ZIK	320	<10	<10	prim Zika	5
236	53.9	1.9	ZIK	20480	<10	<10	prim Zika	25
241	38	4.9	ZIK	>2560	<10	<10	prim Zika	42
254	44.9	1.4	ZIK	1280	<10	<10	prim Zika	7
CHIK1	0.739	1.307	CHIK
CHIK2	3.352	0	CHIK
CHIK3	0.991	1.627	CHIK
CHIK4	1.115	1.634	CHIK
CHIK5	2.311	1.122	CHIK
CHIK6	0.947	1.109	CHIK
CHIK7	0.871	0.856	CHIK
CHIK8	1.149	1.23	CHIK
CHIK9	1.092	0.914	CHIK
CHIK10	0.803	4.314	CHIK
WN1	1.646	1.472	WN
WN2	2.812	2.908	WN
WN3	1.506	1.959	WN
WN4	2.447	8.404	WN
WN5	1.365	1.412	WN
WN6	14.372	9.855	WN
WN7	2.28	2.575	WN
WN8	1.325	1.75	WN
WN9	9.8	3.515	WN
WN10	9.647	9.838	WN
YF1	1.052	0.942	YF
YF2	0.562	0.662	YF
YF3	0.835	0.896	YF
YF4	1.03	0.912	YF
YF5	0.939	1.029	YF
YF6	0.861	1.418	YF
YF7	0.874	0.925	YF
YF8	0.896	1.021	YF
YF9	0.726	0.954	YF
YF10	0.808	0.983	YF
UI1	0	0	UI	<10	<10	<10		13
UI2	0	0	UI	<10	<10	<10		30
UI3	0	0	UI	<10	>640	320		51
UI4	0	0	UI	<10	640	640		14
UI5	0	8	UI	<10	640	>1280		6
UI6	0	0	UI	<10	<10	<10		5
UI7	0	0	UI	<10	<10	<10		3
UI8	0	0	UI	<10	10	<10		6
Abbreviations
Dx. Interp = Diagnostic interpretation
PRNT = plaque reduction neutralization
Prim/sec = primary/secondary infection
DEN + dengue
NEG = negative
ZIK = Zika
Flavi = falvivirus
CHIK = Chikungunya
WN = West Nile
YF = yellow fever
UI = uninterpretable
