# Supplementary material for: Multi-laboratory comparison of three commercially available Zika IgM enzyme-linked immunosorbent assays
Source: J Virol Methods. Author manuscript; Available in PMC 2020 Apr 22. (PMC7176053; doi:10.1016/j.jviromet.2018.06.018)
Supplement: 2 [file NIHMS1577181-supplement-2.xlsx]

## Sheet: SensSpec based on MAC-ELISA o
CDC ZIKA MAC ELISA only		Labs
		ADB-DRL		PHAC		MPIR		Combined
Test	Measure	# pos (or neg)	% (95% CI)	# pos (or neg)	% (95% CI)	# pos (or neg)	% (95% CI)	% (95% CI)
InBios	Sensitivity (156 Zika +)	129	82.7 (76.0, 87.8)	133	85.3 (78.8, 90.0)	136	87.2 (81.0, 91.5)	85.0 (81.5, 88.0)
	Specificity (118 neg)	78	66.1 (57.2, 74.0)	95	80.5 (72.4, 86.6)	91	77.1 (68.8, 83.8)	74.6 (69.8, 78.8)
NovaTec	Sensitivity (156 Zika +)	68	43.6 (36.1, 51.4)	72	46.2 (38.5, 54.0)	75	48.1 (40.4, 55.9)	45.9 (41.5, 50.5)
	Specificity (118 neg)	115	97.5 (92.8, 99.1)	116	98.3 (94.0, 99.5)	114	96.6 (91.6, 98.7)	97.5 (95.2, 98.7)
Euroimmun IgM	Sensitivity (156 Zika +)	48	30.8 (24.1, 38.4)	57	36.5 (29.4, 44.3)	62	39.7 (32.4, 48.6)	35.7 (31.5, 40.1)
	Specificity (118 neg)	116	98.3 (94.0, 99.5)	116	98.3 (94.0, 99.5)	112	94.9 (89.3, 97.6)	97.2 (94.9, 98.5)
Euroimmun IgG	Sensitivity (156 Zika +)	78	50.0 (42.2, 57.8)	76	48.7 (41.0, 56.5)	82	52.6 (44.8, 60.2)	50.4 (45.9, 54.9)
	Specificity (118 neg)	113	95.8 (90.5, 98.2)	112	94.9 (89.3, 97.6)	109	92.4 (86.1, 95.9)	94.4 (91.4, 96.3)
Euroimmun IgM & IgG	Sensitivity (156 Zika +)	98	62.8 (55.0, 70.0)	99	63.5 (55.7, 70.6)	104	66.7 (58.9, 73.6)	64.3 (59.9, 68.5)
	Specificity (118 neg)	114	96.6 (91.6, 98.7)	113	95.8 (90.5, 98.2)	107	90.7 (84.1, 94.7)	94.4 (91.4, 96.3)
Footnotes:
15 samples were equivocal in the CDC ZIKA MAC ELISA and excluded from this analysis
Equivocal/borderline results for NovaTec and Euroimmun were added to the sensitivity calculations

## Sheet: Agreement data details
InBios					NovaTec					Euroimmun IgM					Euroimmun IgG					Euroimmun IgM & IgG
MPIR	PHAC	ADB-DRL	Freq		MPIR	PHAC	ADB-DRL	Freq		MPIR	PHAC	ADB-DRL	Freq		MPIR	PHAC	ADB-DRL	Freq		MPIR	PHAC	ADB-DRL	Freq
Negative	Negative	Negative	67		Equivocal	Equivocal	Equivocal	0		Borderline	Borderline	Borderline	0		Borderline	Borderline	Borderline	0		Negative	Negative	Negative	170
Presumptive Other Flavivirus Positive	Negative	Negative	4		Equivocal	Equivocal	Negative	0		Borderline	Borderline	Negative	1		Borderline	Borderline	Negative	0		Negative	Negative	Positive	2
Presumptive Zika Positive	Negative	Negative	9		Equivocal	Equivocal	Positive	0		Borderline	Borderline	Positive	1		Borderline	Borderline	Positive	1		Negative	Positive	Negative	0
Negative	Presumptive Other Flavivirus Positive	Negative	4		Equivocal	Negative	Equivocal	0		Borderline	Negative	Borderline	0		Borderline	Negative	Borderline	1		Negative	Positive	Positive	0
Presumptive Other Flavivirus Positive	Presumptive Other Flavivirus Positive	Negative	0		Equivocal	Negative	Negative	2		Borderline	Negative	Negative	7		Borderline	Negative	Negative	5		Positive	Negative	Negative	9
Presumptive Zika Positive	Presumptive Other Flavivirus Positive	Negative	0		Equivocal	Negative	Positive	0		Borderline	Negative	Positive	0		Borderline	Negative	Positive	0		Positive	Negative	Positive	2
Negative	Presumptive Zika Positive	Negative	9		Equivocal	Positive	Equivocal	0		Borderline	Positive	Borderline	0		Borderline	Positive	Borderline	0		Positive	Positive	Negative	5
Presumptive Other Flavivirus Positive	Presumptive Zika Positive	Negative	0		Equivocal	Positive	Negative	0		Borderline	Positive	Negative	2		Borderline	Positive	Negative	0		Positive	Positive	Positive	101
Presumptive Zika Positive	Presumptive Zika Positive	Negative	5		Equivocal	Positive	Positive	0		Borderline	Positive	Positive	0		Borderline	Positive	Positive	0
Negative	Negative	Presumptive Other Flavivirus Positive	8		Negative	Equivocal	Equivocal	0		Negative	Borderline	Borderline	0		Negative	Borderline	Borderline	0
Presumptive Other Flavivirus Positive	Negative	Presumptive Other Flavivirus Positive	1		Negative	Equivocal	Negative	0		Negative	Borderline	Negative	1		Negative	Borderline	Negative	0
Presumptive Zika Positive	Negative	Presumptive Other Flavivirus Positive	2		Negative	Equivocal	Positive	0		Negative	Borderline	Positive	0		Negative	Borderline	Positive	0
Negative	Presumptive Other Flavivirus Positive	Presumptive Other Flavivirus Positive	0		Negative	Negative	Equivocal	0		Negative	Negative	Borderline	0		Negative	Negative	Borderline	1
Presumptive Other Flavivirus Positive	Presumptive Other Flavivirus Positive	Presumptive Other Flavivirus Positive	11		Negative	Negative	Negative	207		Negative	Negative	Negative	218		Negative	Negative	Negative	195
Presumptive Zika Positive	Presumptive Other Flavivirus Positive	Presumptive Other Flavivirus Positive	3		Negative	Negative	Positive	0		Negative	Negative	Positive	0		Negative	Negative	Positive	0
Negative	Presumptive Zika Positive	Presumptive Other Flavivirus Positive	3		Negative	Positive	Equivocal	0		Negative	Positive	Borderline	0		Negative	Positive	Borderline	0
Presumptive Other Flavivirus Positive	Presumptive Zika Positive	Presumptive Other Flavivirus Positive	2		Negative	Positive	Negative	1		Negative	Positive	Negative	1		Negative	Positive	Negative	0
Presumptive Zika Positive	Presumptive Zika Positive	Presumptive Other Flavivirus Positive	7		Negative	Positive	Positive	0		Negative	Positive	Positive	0		Negative	Positive	Positive	0
Negative	Negative	Presumptive Zika Positive	21		Positive	Equivocal	Equivocal	2		Positive	Borderline	Borderline	1		Positive	Borderline	Borderline	2
Presumptive Other Flavivirus Positive	Negative	Presumptive Zika Positive	0		Positive	Equivocal	Negative	3		Positive	Borderline	Negative	3		Positive	Borderline	Negative	2
Presumptive Zika Positive	Negative	Presumptive Zika Positive	4		Positive	Equivocal	Positive	1		Positive	Borderline	Positive	0		Positive	Borderline	Positive	2
Negative	Presumptive Other Flavivirus Positive	Presumptive Zika Positive	0		Positive	Negative	Equivocal	0		Positive	Negative	Borderline	1		Positive	Negative	Borderline	1
Presumptive Other Flavivirus Positive	Presumptive Other Flavivirus Positive	Presumptive Zika Positive	4		Positive	Negative	Negative	3		Positive	Negative	Negative	2		Positive	Negative	Negative	2
Presumptive Zika Positive	Presumptive Other Flavivirus Positive	Presumptive Zika Positive	1		Positive	Negative	Positive	1		Positive	Negative	Positive	1		Positive	Negative	Positive	0
Negative	Presumptive Zika Positive	Presumptive Zika Positive	2		Positive	Positive	Equivocal	1		Positive	Positive	Borderline	5		Positive	Positive	Borderline	2
Presumptive Other Flavivirus Positive	Presumptive Zika Positive	Presumptive Zika Positive	2		Positive	Positive	Negative	0		Positive	Positive	Negative	3		Positive	Positive	Negative	0
Presumptive Zika Positive	Presumptive Zika Positive	Presumptive Zika Positive	120		Positive	Positive	Positive	68		Positive	Positive	Positive	42		Positive	Positive	Positive	75
InBios					NovaTec					Euroimmun IgM					Euroimmun IgG					Euroimmun IgM & IgG
All three agreed	198	0.685121			All three agreed	275	0.951557			All three agreed	260	0.899654			All three agreed	270	0.934256			All three agreed	271	0.937716
Two agreed	86	0.297578			Two agreed	11	0.0380623			Two agreed	23	0.0795848			Two agreed	16	0.0553633			Two agreed	18	0.0622837
No agreement	5	0.017301			No agreement	3	0.0103806			No agreement	6	0.0207612			No agreement	3	0.0103806			No agreement	0	0

## Sheet: InBios
		ADB-DRL						PHAC						MPIR
CDC.Dx	Samples	Zika Pres/Poss	Zika Pres/Poss % (95% CI)	Other Flavi	Other Flavi % (95% CI)	Negative	Negative % (95% CI)	Zika Pres/Poss	Zika Pres/Poss % (95% CI)	Other Flavi	Other Flavi % (95% CI)	Negative	Negative % (95% CI)	Zika Pres/Poss	Zika Pres/Poss % (95% CI)	Other Flavi	Other Flavi % (95% CI)	Negative	Negative % (95% CI)
ZIK	64	54	84.4 (73.6, 91.3)	1	1.6 (0.1, 8.3)	9	14.1 (7.6, 24.6)	52	81.3 (70, 88.9)	1	1.6 (0.1, 8.3)	11	17.2 (9.9, 28.2)	53	82.8 (71.8, 90.1)	0	0 (0, 5.7)	11	17.2 (9.9, 28.2)
DEN	47	24	51.1 (37.2, 64.7)	17	36.2 (24, 50.5)	6	12.8 (6, 25.2)	28	59.6 (45.3, 72.4)	13	27.7 (16.9, 41.8)	6	12.8 (6, 25.2)	27	57.4 (43.3, 70.5)	12	25.5 (15.3, 39.5)	8	17 (8.9, 30.1)
FLAVI	62	55	88.7 (78.5, 94.4)	1	1.6 (0.1, 8.6)	6	9.7 (4.5, 19.5)	56	90.3 (80.5, 95.5)	0	0 (0, 5.8)	6	9.7 (4.5, 19.5)	56	90.3 (80.5, 95.5)	0	0 (0, 5.8)	6	9.7 (4.5, 19.5)
NEG	78	14	17.9 (11, 27.9)	7	9 (4.4, 17.4)	57	73.1 (62.3, 81.7)	6	7.7 (3.6, 15.8)	1	1.3 (0.1, 6.9)	71	91 (82.6, 95.6)	10	12.8 (7.1, 22)	1	1.3 (0.1, 6.9)	67	85.9 (76.5, 91.9)
CHIK	10	2	20 (5.7, 51)	1	10 (0.5, 40.4)	7	70 (39.7, 89.2)	2	20 (5.7, 51)	0	0 (0, 27.8)	8	80 (49, 94.3)	0	0 (0, 27.8)	2	20 (5.7, 51)	8	80 (49, 94.3)
YF	10	0	0 (0, 27.8)	4	40 (16.8, 68.7)	6	60 (31.3, 83.2)	0	0 (0, 27.8)	0	0 (0, 27.8)	10	100 (72.2, 100)	2	20 (5.7, 51)	1	10 (0.5, 40.4)	7	70 (39.7, 89.2)
WN	10	5	50 (23.7, 76.3)	5	50 (23.7, 76.3)	0	0 (0, 27.8)	4	40 (16.8, 68.7)	6	60 (31.3, 83.2)	0	0 (0, 27.8)	3	30 (10.8, 60.3)	7	70 (39.7, 89.2)	0	0 (0, 27.8)
UI	8	0	0 (0, 32.4)	1	12.5 (0.6, 47.1)	7	87.5 (52.9, 99.4)	2	25 (7.1, 59.1)	2	25 (7.1, 59.1)	4	50 (21.5, 78.5)	0	0 (0, 32.4)	1	12.5 (0.6, 47.1)	7	87.5 (52.9, 99.4)
Sum	289	154	53.3 (47.5, 59)	37	12.8 (9.4, 17.1)	98	33.9 (28.7, 39.5)	150	51.9 (46.2, 57.6)	23	8 (5.4, 11.7)	116	40.1 (34.7, 45.9)	151	52.2 (46.5, 57.9)	24	8.3 (5.6, 12.1)	114	39.4 (34, 45.2)
		ADB-DRL						PHAC						MPIR
Zika MAC	Samples	Zika Pres/Poss	Zika Pres/Poss % (95% CI)	Other Flavi	Other Flavi % (95% CI)	Negative	Negative % (95% CI)	Zika Pres/Poss	Zika Pres/Poss % (95% CI)	Other Flavi	Other Flavi % (95% CI)	Negative	Negative % (95% CI)	Zika Pres/Poss	Zika Pres/Poss % (95% CI)	Other Flavi	Other Flavi % (95% CI)	Negative	Negative % (95% CI)
ZIK	156	129	82.7 (76, 87.8)	12	7.7 (4.5, 13)	15	9.6 (5.9, 15.3)	133	85.3 (78.8, 90)	7	4.5 (2.2, 9)	16	10.3 (6.4, 16)	136	87.2 (81, 91.5)	4	2.6 (1, 6.4)	16	10.3 (6.4, 16)
Equiv	15	5	33.3 (15.2, 58.3)	5	33.3 (15.2, 58.3)	5	33.3 (15.2, 58.3)	4	26.7 (10.9, 52)	6	40 (19.8, 64.3)	5	33.3 (15.2, 58.3)	2	13.3 (3.7, 37.9)	6	40 (19.8, 64.3)	7	46.7 (24.8, 69.9)
NEG	118	20	16.9 (11.2, 24.7)	20	16.9 (11.2, 24.7)	78	66.1 (57.2, 74)	13	11 (6.6, 17.9)	10	8.5 (4.7, 14.9)	95	80.5 (72.4, 86.6)	13	11 (6.6, 17.9)	14	11.9 (7.2, 18.9)	91	77.1 (68.8, 83.8)
Sum	289	154	53.3 (47.5, 59)	37	12.8 (9.4, 17.1)	98	33.9 (28.7, 39.5)	150	51.9 (46.2, 57.6)	23	8 (5.4, 11.7)	116	40.1 (34.7, 45.9)	151	52.2 (46.5, 57.9)	24	8.3 (5.6, 12.1)	114	39.4 (34, 45.2)
		ADB-DRL						PHAC						MPIR
Den MAC	Samples	Zika Pres/Poss	Zika Pres/Poss % (95% CI)	Other Flavi	Other Flavi % (95% CI)	Negative	Negative % (95% CI)	Zika Pres/Poss	Zika Pres/Poss % (95% CI)	Other Flavi	Other Flavi % (95% CI)	Negative	Negative % (95% CI)	Zika Pres/Poss	Zika Pres/Poss % (95% CI)	Other Flavi	Other Flavi % (95% CI)	Negative	Negative % (95% CI)
DEN	112	84	75 (66.2, 82.1)	19	17 (11.1, 25)	9	8 (4.3, 14.6)	87	77.7 (69.1, 84.4)	15	13.4 (8.3, 20.9)	10	8.9 (4.9, 15.7)	88	78.6 (70.1, 85.2)	13	11.6 (6.9, 18.9)	11	9.8 (5.6, 16.7)
Equiv	31	25	80.6 (63.7, 90.8)	3	9.7 (3.3, 24.9)	3	9.7 (3.3, 24.9)	26	83.9 (67.4, 92.9)	2	6.5 (1.8, 20.7)	3	9.7 (3.3, 24.9)	27	87.1 (71.1, 94.9)	2	6.5 (1.8, 20.7)	2	6.5 (1.8, 20.7)
NEG	146	45	30.8 (23.9, 38.7)	15	10.3 (6.3, 16.3)	86	58.9 (50.8, 66.6)	37	25.3 (19, 33)	6	4.1 (1.9, 8.7)	103	70.5 (62.7, 77.3)	36	24.7 (18.4, 32.2)	9	6.2 (3.3, 11.3)	101	69.2 (61.3, 76.1)
Sum	289	154	53.3 (47.5, 59)	37	12.8 (9.4, 17.1)	98	33.9 (28.7, 39.5)	150	51.9 (46.2, 57.6)	23	8 (5.4, 11.7)	116	40.1 (34.7, 45.9)	151	52.2 (46.5, 57.9)	24	8.3 (5.6, 12.1)	114	39.4 (34, 45.2)
		ADB-DRL						PHAC						MPIR
CDC.Dx	Samples	Zika Pres/Poss	Zika Pres/Poss % (95% CI)	Other Flavi	Other Flavi % (95% CI)	Negative	Negative % (95% CI)	Zika Pres/Poss	Zika Pres/Poss % (95% CI)	Other Flavi	Other Flavi % (95% CI)	Negative	Negative % (95% CI)	Zika Pres/Poss	Zika Pres/Poss % (95% CI)	Other Flavi	Other Flavi % (95% CI)	Negative	Negative % (95% CI)
DEN	47	24	51.1 (37.2, 64.7)	17	36.2 (24, 50.5)	6	12.8 (6, 25.2)	28	59.6 (45.3, 72.4)	13	27.7 (16.9, 41.8)	6	12.8 (6, 25.2)	27	57.4 (43.3, 70.5)	12	25.5 (15.3, 39.5)	8	17 (8.9, 30.1)
FLAVI	62	55	88.7 (78.5, 94.4)	1	1.6 (0.1, 8.6)	6	9.7 (4.5, 19.5)	56	90.3 (80.5, 95.5)	0	0 (0, 5.8)	6	9.7 (4.5, 19.5)	56	90.3 (80.5, 95.5)	0	0 (0, 5.8)	6	9.7 (4.5, 19.5)
NEG	78	14	17.9 (11, 27.9)	7	9 (4.4, 17.4)	57	73.1 (62.3, 81.7)	6	7.7 (3.6, 15.8)	1	1.3 (0.1, 6.9)	71	91 (82.6, 95.6)	10	12.8 (7.1, 22)	1	1.3 (0.1, 6.9)	67	85.9 (76.5, 91.9)
CHIK	10	2	20 (5.7, 51)	1	10 (0.5, 40.4)	7	70 (39.7, 89.2)	2	20 (5.7, 51)	0	0 (0, 27.8)	8	80 (49, 94.3)	0	0 (0, 27.8)	2	20 (5.7, 51)	8	80 (49, 94.3)
YF	10	0	0 (0, 27.8)	4	40 (16.8, 68.7)	6	60 (31.3, 83.2)	0	0 (0, 27.8)	0	0 (0, 27.8)	10	100 (72.2, 100)	2	20 (5.7, 51)	1	10 (0.5, 40.4)	7	70 (39.7, 89.2)
WN	10	5	50 (23.7, 76.3)	5	50 (23.7, 76.3)	0	0 (0, 27.8)	4	40 (16.8, 68.7)	6	60 (31.3, 83.2)	0	0 (0, 27.8)	3	30 (10.8, 60.3)	7	70 (39.7, 89.2)	0	0 (0, 27.8)
w/ flavi	217	100		35		82		96		20		101		98		23		96
					117						121						119
w/o flavi	155	45		34		76		40		20		95		42		23		90
					110						115						113

## Sheet: NovaTec
		ADB-DRL						PHAC						MPIR
CDC.Dx	Samples	Zika +	Zika + % (95% CI)	Equivocal	Equivocal % (95% CI)	Negative	Negative % (95% CI)	Zika +	Zika + % (95% CI)	Equivocal	Equivocal % (95% CI)	Negative	Negative % (95% CI)	Zika +	Zika + % (95% CI)	Equivocal	Equivocal % (95% CI)	Negative	Negative % (95% CI)
ZIK	64	40	62.5 (50.3, 73.3)	3	4.7 (1.6, 12.9)	21	32.8 (22.6, 45)	40	62.5 (50.3, 73.3)	5	7.8 (3.4, 17)	19	29.7 (19.9, 41.8)	45	70.3 (58.2, 80.1)	1	1.6 (0.1, 8.3)	18	28.1 (18.6, 40.1)
DEN	47	1	2.1 (0.1, 11.1)	0	0 (0, 7.6)	46	97.9 (88.9, 99.9)	1	2.1 (0.1, 11.1)	0	0 (0, 7.6)	46	97.9 (88.9, 99.9)	3	6.4 (2.2, 17.2)	0	0 (0, 7.6)	44	93.6 (82.8, 97.8)
FLAVI	62	26	41.9 (30.5, 54.3)	0	0 (0, 5.8)	36	58.1 (45.7, 69.5)	27	43.5 (31.9, 55.9)	1	1.6 (0.1, 8.6)	34	54.8 (42.5, 66.6)	27	43.5 (31.9, 55.9)	1	1.6 (0.1, 8.6)	34	54.8 (42.5, 66.6)
NEG	78	2	2.6 (0.7, 8.9)	0	0 (0, 4.7)	76	97.4 (91.1, 99.3)	1	1.3 (0.1, 6.9)	0	0 (0, 4.7)	77	98.7 (93.1, 99.9)	2	2.6 (0.7, 8.9)	0	0 (0, 4.7)	76	97.4 (91.1, 99.3)
CHIK	10	0	0 (0, 27.8)	0	0 (0, 27.8)	10	100 (72.2, 100)	0	0 (0, 27.8)	0	0 (0, 27.8)	10	100 (72.2, 100)	0	0 (0, 27.8)	0	0 (0, 27.8)	10	100 (72.2, 100)
YF	10	0	0 (0, 27.8)	0	0 (0, 27.8)	10	100 (72.2, 100)	0	0 (0, 27.8)	0	0 (0, 27.8)	10	100 (72.2, 100)	0	0 (0, 27.8)	0	0 (0, 27.8)	10	100 (72.2, 100)
WN	10	0	0 (0, 27.8)	0	0 (0, 27.8)	10	100 (72.2, 100)	0	0 (0, 27.8)	0	0 (0, 27.8)	10	100 (72.2, 100)	1	10 (0.5, 40.4)	0	0 (0, 27.8)	9	90 (59.6, 99.5)
UI	8	1	12.5 (0.6, 47.1)	0	0 (0, 32.4)	7	87.5 (52.9, 99.4)	1	12.5 (0.6, 47.1)	0	0 (0, 32.4)	7	87.5 (52.9, 99.4)	1	12.5 (0.6, 47.1)	0	0 (0, 32.4)	7	87.5 (52.9, 99.4)
Sum	289	70	24.2 (19.6, 29.5)	3	1 (0.4, 3)	216	74.7 (69.4, 79.4)	70	24.2 (19.6, 29.5)	6	2.1 (1, 4.5)	213	73.7 (68.3, 78.4)	79	27.3 (22.5, 32.7)	2	0.7 (0.2, 2.5)	208	72 (66.5, 76.8)
		ADB-DRL						PHAC						MPIR
ZikaMAC	Samples	Zika +	Zika + % (95% CI)	Equivocal	Equivocal % (95% CI)	Negative	Negative % (95% CI)	Zika +	Zika + % (95% CI)	Equivocal	Equivocal % (95% CI)	Negative	Negative % (95% CI)	Zika +	Zika + % (95% CI)	Equivocal	Equivocal % (95% CI)	Negative	Negative % (95% CI)
ZIK	156	66	42.3 (34.8, 50.2)	2	1.3 (0.4, 4.6)	88	56.4 (48.6, 63.9)	68	43.6 (36.1, 51.4)	4	2.6 (1, 6.4)	84	53.8 (46, 61.5)	73	46.8 (39.1, 54.6)	2	1.3 (0.4, 4.6)	81	51.9 (44.1, 59.6)
Equiv	15	1	6.7 (0.3, 29.8)	1	6.7 (0.3, 29.8)	13	86.7 (62.1, 96.3)	0	0 (0, 20.4)	2	13.3 (3.7, 37.9)	13	86.7 (62.1, 96.3)	2	13.3 (3.7, 37.9)	0	0 (0, 20.4)	13	86.7 (62.1, 96.3)
NEG	118	3	2.5 (0.9, 7.2)	0	0 (0, 3.2)	115	97.5 (92.8, 99.1)	2	1.7 (0.5, 6)	0	0 (0, 3.2)	116	98.3 (94, 99.5)	4	3.4 (1.3, 8.4)	0	0 (0, 3.2)	114	96.6 (91.6, 98.7)
Sum	289	70	24.2 (19.6, 29.5)	3	1 (0.4, 3)	216	74.7 (69.4, 79.4)	70	24.2 (19.6, 29.5)	6	2.1 (1, 4.5)	213	73.7 (68.3, 78.4)	79	27.3 (22.5, 32.7)	2	0.7 (0.2, 2.5)	208	72 (66.5, 76.8)
		ADB-DRL						PHAC						MPIR
DenvMAC	Samples	Zika +	Zika + % (95% CI)	Equivocal	Equivocal % (95% CI)	Negative	Negative % (95% CI)	Zika +	Zika + % (95% CI)	Equivocal	Equivocal % (95% CI)	Negative	Negative % (95% CI)	Zika +	Zika + % (95% CI)	Equivocal	Equivocal % (95% CI)	Negative	Negative % (95% CI)
DEN	112	41	36.6 (28.3, 45.8)	1	0.9 (0, 4.9)	70	62.5 (53.3, 70.9)	43	38.4 (29.9, 47.6)	1	0.9 (0, 4.9)	68	60.7 (51.5, 69.3)	45	40.2 (31.6, 49.4)	1	0.9 (0, 4.9)	66	58.9 (49.7, 67.6)
Equiv	31	13	41.9 (26.4, 59.2)	0	0 (0, 11)	18	58.1 (40.8, 73.6)	13	41.9 (26.4, 59.2)	0	0 (0, 11)	18	58.1 (40.8, 73.6)	13	41.9 (26.4, 59.2)	0	0 (0, 11)	18	58.1 (40.8, 73.6)
NEG	146	16	11 (6.9, 17.1)	2	1.4 (0.4, 4.9)	128	87.7 (81.4, 92.1)	14	9.6 (5.8, 15.5)	5	3.4 (1.5, 7.8)	127	87 (80.6, 91.5)	21	14.4 (9.6, 21)	1	0.7 (0, 3.8)	124	84.9 (78.2, 89.8)
Sum	289	70	24.2 (19.6, 29.5)	3	1 (0.4, 3)	216	74.7 (69.4, 79.4)	70	24.2 (19.6, 29.5)	6	2.1 (1, 4.5)	213	73.7 (68.3, 78.4)	79	27.3 (22.5, 32.7)	2	0.7 (0.2, 2.5)	208	72 (66.5, 76.8)

## Sheet: Euroimmun IgM
		ADB-DRL						PHAC						MPIR
CDC.Dx	Samples	Zika +	Zika + % (95% CI)	Borderline	Borderline % (95% CI)	Negative	Negative % (95% CI)	Zika +	Zika + % (95% CI)	Borderline	Borderline % (95% CI)	Negative	Negative % (95% CI)	Zika +	Zika + % (95% CI)	Borderline	Borderline % (95% CI)	Negative	Negative % (95% CI)
ZIK	64	28	43.8 (32.3, 55.9)	4	6.3 (2.5, 15)	32	50 (38.1, 61.9)	30	46.9 (35.2, 58.9)	3	4.7 (1.6, 12.9)	31	48.4 (36.6, 60.4)	33	51.6 (39.6, 63.4)	4	6.3 (2.5, 15)	27	42.2 (30.9, 54.4)
DEN	47	2	4.3 (1.2, 14.2)	0	0 (0, 7.6)	45	95.7 (85.8, 98.8)	1	2.1 (0.1, 11.1)	0	0 (0, 7.6)	46	97.9 (88.9, 99.9)	2	4.3 (1.2, 14.2)	0	0 (0, 7.6)	45	95.7 (85.8, 98.8)
FLAVI	62	14	22.6 (14, 34.4)	2	3.2 (0.9, 11)	46	74.2 (62.1, 83.4)	21	33.9 (23.3, 46.3)	3	4.8 (1.7, 13.3)	38	61.3 (48.8, 72.4)	20	32.3 (22, 44.6)	5	8.1 (3.5, 17.5)	37	59.7 (47.3, 71)
NEG	78	0	0 (0, 4.7)	1	1.3 (0.1, 6.9)	77	98.7 (93.1, 99.9)	1	1.3 (0.1, 6.9)	1	1.3 (0.1, 6.9)	76	97.4 (91.1, 99.3)	3	3.8 (1.3, 10.7)	1	1.3 (0.1, 6.9)	74	94.9 (87.5, 98)
CHIK	10	0	0 (0, 27.8)	0	0 (0, 27.8)	10	100 (72.2, 100)	0	0 (0, 27.8)	0	0 (0, 27.8)	10	100 (72.2, 100)	0	0 (0, 27.8)	0	0 (0, 27.8)	10	100 (72.2, 100)
YF	10	0	0 (0, 27.8)	0	0 (0, 27.8)	10	100 (72.2, 100)	0	0 (0, 27.8)	0	0 (0, 27.8)	10	100 (72.2, 100)	0	0 (0, 27.8)	0	0 (0, 27.8)	10	100 (72.2, 100)
WN	10	0	0 (0, 27.8)	0	0 (0, 27.8)	10	100 (72.2, 100)	0	0 (0, 27.8)	0	0 (0, 27.8)	10	100 (72.2, 100)	0	0 (0, 27.8)	0	0 (0, 27.8)	10	100 (72.2, 100)
UI	8	0	0 (0, 32.4)	0	0 (0, 32.4)	8	100 (67.6, 100)	0	0 (0, 32.4)	0	0 (0, 32.4)	8	100 (67.6, 100)	0	0 (0, 32.4)	1	12.5 (0.6, 47.1)	7	87.5 (52.9, 99.4)
Sum	289	44	15.2 (11.5, 19.8)	7	2.4 (1.2, 4.9)	238	82.4 (77.5, 86.3)	53	18.3 (14.3, 23.2)	7	2.4 (1.2, 4.9)	229	79.2 (74.2, 83.5)	58	20.1 (15.9, 25.1)	11	3.8 (2.1, 6.7)	220	76.1 (70.9, 80.7)
		ADB-DRL						PHAC						MPIR
ZikaMAC	Samples	Zika +	Zika + % (95% CI)	Borderline	Borderline % (95% CI)	Negative	Negative % (95% CI)	Zika +	Zika + % (95% CI)	Borderline	Borderline % (95% CI)	Negative	Negative % (95% CI)	Zika +	Zika + % (95% CI)	Borderline	Borderline % (95% CI)	Negative	Negative % (95% CI)
ZIK	156	42	26.9 (20.6, 34.4)	6	3.8 (1.8, 8.1)	108	69.2 (61.6, 75.9)	52	33.3 (26.4, 41.1)	5	3.2 (1.4, 7.3)	99	63.5 (55.7, 70.6)	54	34.6 (27.6, 42.4)	8	5.1 (2.6, 9.8)	94	60.3 (52.4, 67.6)
Equiv	15	1	6.7 (0.3, 29.8)	0	0 (0, 20.4)	14	93.3 (70.2, 99.7)	0	0 (0, 20.4)	1	6.7 (0.3, 29.8)	14	93.3 (70.2, 99.7)	0	0 (0, 20.4)	1	6.7 (0.3, 29.8)	14	93.3 (70.2, 99.7)
NEG	118	1	0.8 (0, 4.6)	1	0.8 (0, 4.6)	116	98.3 (94, 99.5)	1	0.8 (0, 4.6)	1	0.8 (0, 4.6)	116	98.3 (94, 99.5)	4	3.4 (1.3, 8.4)	2	1.7 (0.5, 6)	112	94.9 (89.3, 97.6)
Sum	289	44	15.2 (11.5, 19.8)	7	2.4 (1.2, 4.9)	238	82.4 (77.5, 86.3)	53	18.3 (14.3, 23.2)	7	2.4 (1.2, 4.9)	229	79.2 (74.2, 83.5)	58	20.1 (15.9, 25.1)	11	3.8 (2.1, 6.7)	220	76.1 (70.9, 80.7)
		ADB-DRL						PHAC						MPIR
DenvMAC	Samples	Zika +	Zika + % (95% CI)	Borderline	Borderline % (95% CI)	Negative	Negative % (95% CI)	Zika +	Zika + % (95% CI)	Borderline	Borderline % (95% CI)	Negative	Negative % (95% CI)	Zika +	Zika + % (95% CI)	Borderline	Borderline % (95% CI)	Negative	Negative % (95% CI)
DEN	112	30	26.8 (19.5, 35.7)	4	3.6 (1.4, 8.8)	78	69.6 (60.6, 77.4)	36	32.1 (24.2, 41.3)	3	2.7 (0.9, 7.6)	73	65.2 (56, 73.4)	36	32.1 (24.2, 41.3)	5	4.5 (1.9, 10)	71	63.4 (54.2, 71.7)
Equiv	31	8	25.8 (13.7, 43.2)	1	3.2 (0.2, 16.2)	22	71 (53.4, 83.9)	10	32.3 (18.6, 49.9)	1	3.2 (0.2, 16.2)	20	64.5 (46.9, 78.9)	12	38.7 (23.7, 56.2)	0	0 (0, 11)	19	61.3 (43.8, 76.3)
NEG	146	6	4.1 (1.9, 8.7)	2	1.4 (0.4, 4.9)	138	94.5 (89.6, 97.2)	7	4.8 (2.3, 9.6)	3	2.1 (0.7, 5.9)	136	93.2 (87.9, 96.2)	10	6.8 (3.8, 12.1)	6	4.1 (1.9, 8.7)	130	89 (82.9, 93.1)
Sum	289	44	15.2 (11.5, 19.8)	7	2.4 (1.2, 4.9)	238	82.4 (77.5, 86.3)	53	18.3 (14.3, 23.2)	7	2.4 (1.2, 4.9)	229	79.2 (74.2, 83.5)	58	20.1 (15.9, 25.1)	11	3.8 (2.1, 6.7)	220	76.1 (70.9, 80.7)

## Sheet: Euroimmun IgG
		ADB-DRL						PHAC						MPIR
CDC.Dx	Samples	Zika +	Zika + % (95% CI)	Borderline	Borderline % (95% CI)	Negative	Negative % (95% CI)	Zika +	Zika + % (95% CI)	Borderline	Borderline % (95% CI)	Negative	Negative % (95% CI)	Zika +	Zika + % (95% CI)	Borderline	Borderline % (95% CI)	Negative	Negative % (95% CI)
ZIK	64	20	31.3 (21.2, 43.4)	1	1.6 (0.1, 8.3)	43	67.2 (55, 77.4)	20	31.3 (21.2, 43.4)	0	0 (0, 5.7)	44	68.8 (56.6, 78.8)	22	34.4 (23.9, 46.6)	3	4.7 (1.6, 12.9)	39	60.9 (48.7, 71.9)
DEN	47	4	8.5 (3.4, 19.9)	1	2.1 (0.1, 11.1)	42	89.4 (77.4, 95.4)	4	8.5 (3.4, 19.9)	2	4.3 (1.2, 14.2)	41	87.2 (74.8, 94)	6	12.8 (6, 25.2)	2	4.3 (1.2, 14.2)	39	83 (69.9, 91.1)
FLAVI	62	52	83.9 (72.8, 91)	3	4.8 (1.7, 13.3)	7	11.3 (5.6, 21.5)	50	80.6 (69.1, 88.6)	4	6.5 (2.5, 15.4)	8	12.9 (6.7, 23.4)	53	85.5 (74.7, 92.2)	1	1.6 (0.1, 8.6)	8	12.9 (6.7, 23.4)
NEG	78	1	1.3 (0.1, 6.9)	0	0 (0, 4.7)	77	98.7 (93.1, 99.9)	0	0 (0, 4.7)	1	1.3 (0.1, 6.9)	77	98.7 (93.1, 99.9)	2	2.6 (0.7, 8.9)	0	0 (0, 4.7)	76	97.4 (91.1, 99.3)
CHIK	10	0	0 (0, 27.8)	0	0 (0, 27.8)	10	100 (72.2, 100)	0	0 (0, 27.8)	0	0 (0, 27.8)	10	100 (72.2, 100)	0	0 (0, 27.8)	1	10 (0.5, 40.4)	9	90 (59.6, 99.5)
YF	10	0	0 (0, 27.8)	0	0 (0, 27.8)	10	100 (72.2, 100)	0	0 (0, 27.8)	0	0 (0, 27.8)	10	100 (72.2, 100)	0	0 (0, 27.8)	0	0 (0, 27.8)	10	100 (72.2, 100)
WN	10	0	0 (0, 27.8)	1	10 (0.5, 40.4)	9	90 (59.6, 99.5)	1	10 (0.5, 40.4)	0	0 (0, 27.8)	9	90 (59.6, 99.5)	1	10 (0.5, 40.4)	0	0 (0, 27.8)	9	90 (59.6, 99.5)
UI	8	1	12.5 (0.6, 47.1)	1	12.5 (0.6, 47.1)	6	75 (40.9, 92.9)	2	25 (7.1, 59.1)	0	0 (0, 32.4)	6	75 (40.9, 92.9)	2	25 (7.1, 59.1)	0	0 (0, 32.4)	6	75 (40.9, 92.9)
Sum	289	78	27 (22.2, 32.4)	7	2.4 (1.2, 4.9)	204	70.6 (65.1, 75.5)	77	26.6 (21.9, 32)	7	2.4 (1.2, 4.9)	205	70.9 (65.5, 75.9)	86	29.8 (24.8, 35.3)	7	2.4 (1.2, 4.9)	196	67.8 (62.2, 72.9)
		ADB-DRL						PHAC						MPIR
ZikaMAC	Samples	Zika +	Zika + % (95% CI)	Borderline	Borderline % (95% CI)	Negative	Negative % (95% CI)	Zika +	Zika + % (95% CI)	Borderline	Borderline % (95% CI)	Negative	Negative % (95% CI)	Zika +	Zika + % (95% CI)	Borderline	Borderline % (95% CI)	Negative	Negative % (95% CI)
ZIK	156	73	46.8 (39.1, 54.6)	5	3.2 (1.4, 7.3)	78	50 (42.2, 57.8)	71	45.5 (37.9, 53.3)	5	3.2 (1.4, 7.3)	80	51.3 (43.5, 59)	77	49.4 (41.6, 57.1)	5	3.2 (1.4, 7.3)	74	47.4 (39.8, 55.2)
Equiv	15	2	13.3 (3.7, 37.9)	0	0 (0, 20.4)	13	86.7 (62.1, 96.3)	2	13.3 (3.7, 37.9)	0	0 (0, 20.4)	13	86.7 (62.1, 96.3)	2	13.3 (3.7, 37.9)	0	0 (0, 20.4)	13	86.7 (62.1, 96.3)
NEG	118	3	2.5 (0.9, 7.2)	2	1.7 (0.5, 6)	113	95.8 (90.5, 98.2)	4	3.4 (1.3, 8.4)	2	1.7 (0.5, 6)	112	94.9 (89.3, 97.6)	7	5.9 (2.9, 11.7)	2	1.7 (0.5, 6)	109	92.4 (86.1, 95.9)
Sum	289	78	27 (22.2, 32.4)	7	2.4 (1.2, 4.9)	204	70.6 (65.1, 75.5)	77	26.6 (21.9, 32)	7	2.4 (1.2, 4.9)	205	70.9 (65.5, 75.9)	86	29.8 (24.8, 35.3)	7	2.4 (1.2, 4.9)	196	67.8 (62.2, 72.9)
		ADB-DRL						PHAC						MPIR
DenvMAC	Samples	Zika +	Zika + % (95% CI)	Borderline	Borderline % (95% CI)	Negative	Negative % (95% CI)	Zika +	Zika + % (95% CI)	Borderline	Borderline % (95% CI)	Negative	Negative % (95% CI)	Zika +	Zika + % (95% CI)	Borderline	Borderline % (95% CI)	Negative	Negative % (95% CI)
DEN	112	45	40.2 (31.6, 49.4)	4	3.6 (1.4, 8.8)	63	56.3 (47, 65.1)	44	39.3 (30.7, 48.5)	5	4.5 (1.9, 10)	63	56.3 (47, 65.1)	49	43.8 (34.9, 53)	6	5.4 (2.5, 11.2)	57	50.9 (41.8, 60)
Equiv	31	15	48.4 (32, 65.2)	1	3.2 (0.2, 16.2)	15	48.4 (32, 65.2)	15	48.4 (32, 65.2)	1	3.2 (0.2, 16.2)	15	48.4 (32, 65.2)	16	51.6 (34.8, 68)	0	0 (0, 11)	15	48.4 (32, 65.2)
NEG	146	18	12.3 (7.9, 18.6)	2	1.4 (0.4, 4.9)	126	86.3 (79.8, 91)	18	12.3 (7.9, 18.6)	1	0.7 (0, 3.8)	127	87 (80.6, 91.5)	21	14.4 (9.6, 21)	1	0.7 (0, 3.8)	124	84.9 (78.2, 89.8)
Sum	289	78	27 (22.2, 32.4)	7	2.4 (1.2, 4.9)	204	70.6 (65.1, 75.5)	77	26.6 (21.9, 32)	7	2.4 (1.2, 4.9)	205	70.9 (65.5, 75.9)	86	29.8 (24.8, 35.3)	7	2.4 (1.2, 4.9)	196	67.8 (62.2, 72.9)

## Sheet: Euroimmun IgM & IgG
		ADB-DRL				PHAC				MPIR
CDC.Dx	Samples	Zika +	Zika + % (95% CI)	Negative	Negative % (95% CI)	Zika +	Zika + % (95% CI)	Negative	Negative % (95% CI)	Zika +	Zika + % (95% CI)	Negative	Negative % (95% CI)
ZIK	64	39	60.9 (48.7, 71.9)	25	39.1 (28.1, 51.3)	39	60.9 (48.7, 71.9)	25	39.1 (28.1, 51.3)	42	65.6 (53.4, 76.1)	22	34.4 (23.9, 46.6)
DEN	47	6	12.8 (6, 25.2)	41	87.2 (74.8, 94)	5	10.6 (4.6, 22.6)	42	89.4 (77.4, 95.4)	8	17 (8.9, 30.1)	39	83 (69.9, 91.1)
FLAVI	62	58	93.5 (84.6, 97.5)	4	6.5 (2.5, 15.4)	58	93.5 (84.6, 97.5)	4	6.5 (2.5, 15.4)	59	95.2 (86.7, 98.3)	3	4.8 (1.7, 13.3)
NEG	78	1	1.3 (0.1, 6.9)	77	98.7 (93.1, 99.9)	1	1.3 (0.1, 6.9)	77	98.7 (93.1, 99.9)	5	6.4 (2.8, 14.1)	73	93.6 (85.9, 97.2)
CHIK	10	0	0 (0, 27.8)	10	100 (72.2, 100)	0	0 (0, 27.8)	10	100 (72.2, 100)	0	0 (0, 27.8)	10	100 (72.2, 100)
YF	10	0	0 (0, 27.8)	10	100 (72.2, 100)	0	0 (0, 27.8)	10	100 (72.2, 100)	0	0 (0, 27.8)	10	100 (72.2, 100)
WN	10	0	0 (0, 27.8)	10	100 (72.2, 100)	1	10 (0.5, 40.4)	9	90 (59.6, 99.5)	1	10 (0.5, 40.4)	9	90 (59.6, 99.5)
UI	8	1	12.5 (0.6, 47.1)	7	87.5 (52.9, 99.4)	2	25 (7.1, 59.1)	6	75 (40.9, 92.9)	2	25 (7.1, 59.1)	6	75 (40.9, 92.9)
Sum	289	105	36.3 (31, 42)	184	63.7 (58, 69)	106	36.7 (31.3, 42.4)	183	63.3 (57.6, 68.7)	117	40.5 (35, 46.2)	172	59.5 (53.8, 65)
		ADB-DRL				PHAC				MPIR
ZikaMAC	Samples	Zika +	Zika + % (95% CI)	Negative	Negative % (95% CI)	Zika +	Zika + % (95% CI)	Negative	Negative % (95% CI)	Zika +	Zika + % (95% CI)	Negative	Negative % (95% CI)
ZIK	156	98	62.8 (55, 70)	58	37.2 (30, 45)	99	63.5 (55.7, 70.6)	57	36.5 (29.4, 44.3)	104	66.7 (58.9, 73.6)	52	33.3 (26.4, 41.1)
Equiv	15	3	20 (7, 45.2)	12	80 (54.8, 93)	2	13.3 (3.7, 37.9)	13	86.7 (62.1, 96.3)	2	13.3 (3.7, 37.9)	13	86.7 (62.1, 96.3)
NEG	118	4	3.4 (1.3, 8.4)	114	96.6 (91.6, 98.7)	5	4.2 (1.8, 9.5)	113	95.8 (90.5, 98.2)	11	9.3 (5.3, 15.9)	107	90.7 (84.1, 94.7)
Sum	289	105	36.3 (31, 42)	184	63.7 (58, 69)	106	36.7 (31.3, 42.4)	183	63.3 (57.6, 68.7)	117	40.5 (35, 46.2)	172	59.5 (53.8, 65)
		ADB-DRL				PHAC				MPIR
DenvMAC	Samples	Zika +	Zika + % (95% CI)	Negative	Negative % (95% CI)	Zika +	Zika + % (95% CI)	Negative	Negative % (95% CI)	Zika +	Zika + % (95% CI)	Negative	Negative % (95% CI)
DEN	112	62	55.4 (46.1, 64.2)	50	44.6 (35.8, 53.9)	62	55.4 (46.1, 64.2)	50	44.6 (35.8, 53.9)	66	58.9 (49.7, 67.6)	46	41.1 (32.4, 50.3)
Equiv	31	21	67.7 (50.1, 81.4)	10	32.3 (18.6, 49.9)	22	71 (53.4, 83.9)	9	29 (16.1, 46.6)	23	74.2 (56.8, 86.3)	8	25.8 (13.7, 43.2)
NEG	146	22	15.1 (10.2, 21.8)	124	84.9 (78.2, 89.8)	22	15.1 (10.2, 21.8)	124	84.9 (78.2, 89.8)	28	19.2 (13.6, 26.3)	118	80.8 (73.7, 86.4)
Sum	289	105	36.3 (31, 42)	184	63.7 (58, 69)	106	36.7 (31.3, 42.4)	183	63.3 (57.6, 68.7)	117	40.5 (35, 46.2)	172	59.5 (53.8, 65)
